# Supplementary material for: Meta-analysis on how manure application changes soil organic carbon storage
Source: Sci Rep. 2021 Mar 9;11:5516. doi: 10.1038/s41598-021-82739-7 (PMC7943820; doi:10.1038/s41598-021-82739-7)
Supplement: Supplementary file 2 — Supplementary Datasets [file 41598_2021_82739_MOESM2_ESM.xlsx]

## Sheet: Title
Title: Meta – analysis on how manure application changes soil organic carbon storage
Authors: Arthur Gross and Bruno Glaser
Supplementary Datasets
The results of all 592 treatments from 101 studies are located in Dataset 1. The results of all subcategories, including their standard deviation can be found in the Dataset 2. The results of the intercategorical grouping is located in the Supplementary Dataset 3.

## Sheet: Dataset 1
Tillage intensity	Soil texture	Climate (S=sub-tropical, N=non-tropical, T=tropical)	Depth (cm)	pH	initial SOC (%)	Duration (years)	Manure type	Annual Amount (Mg ha-1)	Cumulated Amount (Mg ha-1)	NPK	Bulk Density (g cm-3)	SOC Control (%)	SOC Treatment (%)	SOC Stock Control (Mg ha-1)	SOC Stock Treatment (Mg ha-1)	# Reference
reduced	n.a.	S	16-20	6.5-7.5	1-2	>20	green manure	n.a.	n.a.	yes	1.32	1.55	1.59	61.38	62.964	1
reduced	n.a.	S	16-20	6.5-7.5	1-2	>20	green manure	n.a.	n.a.	yes	1.32	1.55	1.59	61.38	62.964	1
reduced	n.a.	S	16-20	6.5-7.5	1-2	>20	green manure	n.a.	n.a.	yes	1.32	1.55	1.53	61.38	60.588	1
reduced	n.a.	S	16-20	6.5-7.5	1-2	>20	green manure	n.a.	n.a.	yes	1.32	1.54	1.62	60.984	64.152	1
reduced	n.a.	S	16-20	6.5-7.5	1-2	>20	green manure	n.a.	n.a.	yes	1.32	1.54	1.41	60.984	55.836	1
reduced	n.a.	S	16-20	6.5-7.5	1-2	>20	green manure	n.a.	n.a.	yes	1.32	1.54	1.62	60.984	64.152	1
reduced	n.a.	S	16-20	6.5-7.5	1-2	>20	green manure	n.a.	n.a.	yes	1.32	1.55	1.44	61.38	57.024	1
reduced	n.a.	S	16-20	6.5-7.5	1-2	>20	green manure	n.a.	n.a.	yes	1.32	1.55	1.41	61.38	55.836	1
reduced	n.a.	S	16-20	6.5-7.5	1-2	>20	green manure	n.a.	n.a.	yes	1.32	1.55	1.4	61.38	55.44	1
conventional	n.a.	N	>20-30	6.5-7.5	1-2	n.a.	cattle manure	n.a.	n.a.	no	1.2	0.99	1.3	35.64	46.8	2
conventional	n.a.	N	>20-30	6.5-7.5	1-2	n.a.	cattle manure	n.a.	n.a.	no	1.2	0.93	1.16	33.48	41.76	2
conventional	n.a.	N	>20-30	6.5-7.5	1-2	n.a.	cattle manure + straw	n.a.	n.a.	no	1.2	0.99	1.31	35.64	47.16	2
conventional	n.a.	N	>20-30	6.5-7.5	1-2	n.a.	cattle manure + straw	n.a.	n.a.	no	1.2	0.93	1.28	33.48	46.08	2
conventional	n.a.	N	>20-30	6.5-7.5	1-2	n.a.	farmyard manure	n.a.	n.a.	no	1.2	0.99	1.26	35.64	45.36	2
conventional	n.a.	N	>20-30	6.5-7.5	1-2	n.a.	farmyard manure	n.a.	n.a.	no	1.2	0.93	1.33	33.48	47.88	2
conventional	sandy loam	N	>20-30	<6.5	<1	>20	farmyard manure	30	1080	no	1.3	0.89	0.76	34.71	29.64	3
conventional	sandy loam	N	>20-30	<6.5	<1	>20	farmyard manure	30	1080	yes	1.3	0.89	1.15	34.71	44.85	3
conventional	sandy loam	N	>20-30	<6.5	<1	>20	farmyard manure	30	1080	yes	1.3	0.89	1.14	34.71	44.46	3
conventional	sandy loam	N	>20-30	<6.5	<1	>20	farmyard manure	30	1080	yes	1.3	0.89	1.15	34.71	44.85	3
reduced	n.a.	T	16-20	n.a.	1-2	6-10	cattle manure	20	120	no	1.3	1.4	1.86	54.6	72.54	4
conventional	silt loam	N	16-20	n.a.	n.a.	11-20	straw	n.a.	n.a.	yes	n.a.	1.65	1.91	46	53.2	5
conventional	silt loam	N	16-20	n.a.	n.a.	11-20	straw	n.a.	n.a.	yes	n.a.	1.75	1.96	48.8	54.4	5
reduced	silt loam	N	16-20	n.a.	n.a.	11-20	straw	n.a.	n.a.	yes	n.a.	1.65	1.78	45.9	49.4	5
reduced	silt loam	N	16-20	n.a.	n.a.	11-20	straw	n.a.	n.a.	yes	n.a.	1.77	1.93	49.2	53.5	5
reduced	silt loam	N	16-20	n.a.	n.a.	11-20	straw	n.a.	n.a.	yes	n.a.	2.06	2.28	57.3	63.4	5
reduced	silt loam	N	16-20	n.a.	n.a.	11-20	straw	n.a.	n.a.	yes	n.a.	2.18	2.51	60.6	69.7	5
reduced	silt loam	N	16-20	n.a.	n.a.	11-20	straw	n.a.	n.a.	yes	n.a.	2.21	2.47	61.3	68.6	5
reduced	silt loam	N	16-20	n.a.	n.a.	11-20	straw	n.a.	n.a.	yes	n.a.	1.76	1.91	49	53	5
reduced	silt loam	N	16-20	n.a.	n.a.	11-20	straw	n.a.	n.a.	yes	n.a.	1.99	2.031	55.4	56.4	5
reduced	silt loam	N	16-20	n.a.	n.a.	11-20	straw	n.a.	n.a.	yes	n.a.	2.13	2.4	59	66.5	5
reduced	silt loam	N	16-20	n.a.	n.a.	11-20	straw	n.a.	n.a.	yes	n.a.	2.34	2.54	64.8	70.5	5
reduced	silt loam	N	16-20	n.a.	n.a.	11-20	straw	n.a.	n.a.	yes	n.a.	2.32	2.6	64.5	72.2	5
n.a.	clay loam	N	16-20	>7.5	1-2	>20	pig manure	4.5	112.5	no	1.3	2	2.7	78	105.3	6
n.a.	clay loam	N	16-20	>7.5	1-2	>20	pig manure	9	225	no	1.3	2	3.03	78	118.17	6
n.a.	clay loam	N	16-20	>7.5	1-2	>20	pig manure	4.5	112.5	yes	1.3	2	2.72	78	106.08	6
n.a.	clay loam	N	16-20	>7.5	1-2	>20	pig manure	9	225	yes	1.3	2	3.55	78	138.45	6
conventional	silt loam	S	16-20	>7.5	<1	>20	farmyard manure	30	780	no	1.3	0.98	1.03	38.22	40.17	7
conventional	silt loam	S	16-20	>7.5	<1	>20	farmyard manure	30	780	no	1.3	1.01	1.06	39.39	41.34	7
conventional	silt loam	S	16-20	>7.5	<1	>20	farmyard manure	30	780	no	1.3	1.06	1.09	41.34	42.51	7
conventional	silt loam	S	16-20	>7.5	<1	>20	farmyard manure	30	780	no	1.3	1.06	1.11	41.34	43.29	7
conventional	silt loam	S	16-20	>7.5	<1	>20	farmyard manure	30	780	yes	1.3	0.98	1.06	38.22	41.34	7
conventional	silt loam	S	16-20	>7.5	<1	>20	farmyard manure	30	780	yes	1.3	0.98	1.09	38.22	42.51	7
conventional	silt loam	S	16-20	>7.5	<1	>20	farmyard manure	30	780	yes	1.3	0.98	1.11	38.22	43.29	7
conventional	silt loam	S	16-20	>7.5	<1	>20	farmyard manure	n.a.	n.a.	no	1.4	1.33	1.81	55.86	76.02	8
conventional	silt loam	S	16-20	>7.5	<1	>20	farmyard manure	n.a.	n.a.	no	1.4	1.31	1.83	55.02	76.86	8
conventional	silt loam	S	16-20	>7.5	<1	>20	farmyard manure	n.a.	n.a.	no	1.4	1.26	1.84	52.92	77.28	8
conventional	silt loam	S	16-20	>7.5	<1	>20	farmyard manure	n.a.	n.a.	no	1.4	1.27	1.86	53.34	78.12	8
conventional	silt loam	S	16-20	>7.5	<1	>20	farmyard manure	n.a.	n.a.	yes	1.4	1.33	1.83	55.86	76.86	8
conventional	silt loam	S	16-20	>7.5	<1	>20	farmyard manure	n.a.	n.a.	yes	1.4	1.33	1.84	55.86	77.28	8
conventional	silt loam	S	16-20	>7.5	<1	>20	farmyard manure	n.a.	n.a.	yes	1.4	1.33	1.86	55.86	78.12	8
conventional	loam	S	>20-30	>7.5	n.a.	6-10	farmyard manure	20	160	no	n.a.	n.a.	n.a.	45.6	50.4	9
conventional	loam	S	>20-30	>7.5	n.a.	11-20	farmyard manure	20	240	no	n.a.	n.a.	n.a.	44.6	51.5	9
conventional	loam	S	>20-30	>7.5	n.a.	6-10	farmyard manure	40	320	no	n.a.	n.a.	n.a.	45.6	52.7	9
conventional	loam	S	>20-30	>7.5	n.a.	11-20	farmyard manure	40	480	no	n.a.	n.a.	n.a.	44.6	57.5	9
conventional	loam	S	>20-30	>7.5	n.a.	6-10	cattle manure	50	400	no	n.a.	n.a.	n.a.	45.6	47.1	9
conventional	loam	S	>20-30	>7.5	n.a.	11-20	cattle manure	50	600	no	n.a.	n.a.	n.a.	44.6	47.5	9
conventional	loam	S	>20-30	>7.5	n.a.	6-10	cattle manure	100	800	no	n.a.	n.a.	n.a.	45.6	48.3	9
conventional	loam	S	>20-30	>7.5	n.a.	11-20	cattle manure	100	1200	no	n.a.	n.a.	n.a.	44.6	50.6	9
conventional	sandy loam	S	16-20	>7.5	<1	11-20	farmyard manure	1.38	24.84	yes	1.43	0.39	0.72	16.731	30.888	10
conventional	sandy loam	S	16-20	>7.5	<1	11-20	farmyard manure	2.76	49.68	yes	1.43	0.39	0.94	16.731	40.326	10
n.a.	silt loam	N	<=15	n.a.	n.a.	3-5	cattle manure	n.a.	n.a.	yes	1.21	2	2.6	72.6	94.38	11
conventional	loam	N	>20-30	n.a.	>2	11-20	cattle manure	n.a.	340	no	1.34	1.77	2.22	71.154	89.244	12
conventional	loam	N	>20-30	n.a.	>2	11-20	cattle manure	n.a.	392	no	1.31	1.77	2.26	69.561	88.818	12
conventional	loam	N	>20-30	n.a.	>2	11-20	cattle manure	n.a.	n.a.	no	1.33	1.77	2.24	70.623	89.376	12
conventional	loam	N	>20-30	n.a.	>2	11-20	cattle manure	n.a.	494	yes	1.37	1.77	2.33	72.747	95.763	12
conventional	sandy loam	S	<=15	>7.5	n.a.	3-5	farmyard manure	10	30	yes	1.4	0.21	0.29	8.82	12.18	13
conventional	sandy loam	S	<=15	>7.5	n.a.	3-5	farmyard manure	10	30	yes	1.4	0.21	0.33	8.82	13.86	13
reduced	sandy loam	S	<=15	>7.5	n.a.	3-5	farmyard manure	10	30	yes	1.4	0.23	0.35	9.66	14.7	13
reduced	sandy loam	S	<=15	>7.5	n.a.	3-5	farmyard manure	10	30	yes	1.4	0.23	0.39	9.66	16.38	13
reduced	loam	S	<=15	<6.5	n.a.	>20	farmyard manure	0.625	15.6	no	1.26	1.81	2.07	68.418	78.246	14
reduced	loam	S	<=15	<6.5	n.a.	>20	farmyard manure	0.625	15.6	yes	1.26	1.81	2.15	68.418	81.27	14
reduced	loam	S	<=15	<6.5	n.a.	>20	farmyard manure	0.625	15.6	yes	1.26	1.81	2.14	68.418	80.892	14
reduced	loam	S	<=15	<6.5	n.a.	>20	straw	2.25	56.25	yes	1.26	1.81	1.87	68.418	70.686	14
reduced	loam	S	<=15	<6.5	n.a.	>20	farmyard manure + straw	2.87	71.9	yes	1.26	1.81	2.17	68.418	82.026	14
reduced	sandy clay loam	T	<=15	<6.5	n.a.	>20	farmyard manure	10	300	yes	1.4	0.35	0.47	14.7	19.74	15
reduced	sandy clay loam	T	>20-30	<6.5	n.a.	>20	farmyard manure	10	300	yes	1.4	0.25	0.4	10.5	16.8	15
reduced	sandy clay loam	T	>30	<6.5	n.a.	>20	farmyard manure	10	300	yes	1.4	0.16	0.31	6.72	13.02	15
n.a.	silt loam	S	16-20	>7.5	n.a.	>20	pig manure	68.25	1515	no	1.3	n.a.	n.a.	22.29	32.7	16
n.a.	silt loam	S	16-20	>7.5	n.a.	>20	pig manure	68.25	1515	yes	1.3	n.a.	n.a.	22.29	32.8	16
n.a.	silt loam	S	16-20	>7.5	n.a.	>20	pig manure	68.25	1515	yes	1.3	n.a.	n.a.	22.29	33.8	16
n.a.	silt loam	S	16-20	>7.5	n.a.	>20	pig manure	68.25	1515	yes	1.3	n.a.	n.a.	22.29	32.4	16
n.a.	sand	N	16-20	<6.5	n.a.	11-20	farmyard manure	10	200	no	1.3	1.28	1.88	49.92	73.32	17
conventional	sandy loam	T	<=15	<6.5	<1	6-10	cattle manure	n.a.	n.a.	no	1.4	0.35	0.38	14.7	15.96	18
conventional	sandy loam	T	>20-30	<6.5	<1	6-10	cattle manure	n.a.	n.a.	no	1.4	0.32	0.34	13.44	14.28	18
reduced	sandy loam	T	<=15	<6.5	<1	6-10	cattle manure	n.a.	n.a.	no	1.4	0.34	0.55	14.28	23.1	18
reduced	sandy loam	T	>20-30	<6.5	<1	6-10	cattle manure	n.a.	n.a.	no	1.4	0.36	0.37	15.12	15.54	18
reduced	sand	S	<=15	<6.5	n.a.	3-5	cattle manure	n.a.	n.a.	no	1.22	2.28	2.51	83.448	91.866	19
reduced	sand	S	<=15	<6.5	n.a.	3-5	cattle manure	n.a.	n.a.	no	1.23	2.08	2.24	76.752	82.656	19
conventional	sandy clay loam	S	<=15	>7.5	n.a.	>20	farmyard manure	15	420	yes	1.4	0.38	0.69	15.96	28.98	20
reduced	silt loam	N	16-20	<6.5	>2	3-5	green manure	n.a.	n.a.	yes	1.27	1.6	1.5	60.96	57.15	21
reduced	silt loam	N	16-20	<6.5	>2	3-5	green manure	n.a.	n.a.	yes	1.27	1.6	2	60.96	76.2	21
reduced	silt loam	N	16-20	<6.5	>2	3-5	green manure	n.a.	n.a.	yes	1.27	1.6	1.9	60.96	72.39	21
reduced	silt loam	N	16-20	<6.5	>2	3-5	green manure	n.a.	n.a.	yes	1.27	1.6	2.2	60.96	83.82	21
reduced	silt loam	N	16-20	<6.5	>2	3-5	green manure	n.a.	n.a.	yes	1.27	1.6	2.3	60.96	87.63	21
conventional	n.a.	N	16-20	n.a.	>2	3-5	cattle manure	80	400	no	0.65	10.1	10.4	196.95	202.8	22
conventional	n.a.	N	16-20	n.a.	>2	6-10	cattle manure	80	800	no	0.65	10.4	11.2	202.8	218.4	22
conventional	n.a.	N	16-20	n.a.	>2	11-20	cattle manure	80	1200	no	0.65	9.6	10.1	187.2	196.95	22
conventional	n.a.	N	16-20	n.a.	>2	11-20	cattle manure	80	1600	no	0.65	9.5	10.8	185.25	210.6	22
conventional	n.a.	N	16-20	n.a.	>2	3-5	cattle manure	160	800	no	0.65	10.1	10.6	196.95	206.7	22
conventional	n.a.	N	16-20	n.a.	>2	6-10	cattle manure	160	1600	no	0.65	10.4	11.04	202.8	215.28	22
conventional	n.a.	N	16-20	n.a.	>2	11-20	cattle manure	160	2400	no	0.65	9.6	10.6	187.2	206.7	22
conventional	n.a.	N	16-20	n.a.	>2	11-20	cattle manure	160	3200	no	0.65	9.5	11.5	185.25	224.25	22
conventional	n.a.	N	16-20	n.a.	>2	3-5	cattle manure	320	1600	no	0.65	10.1	12.3	196.95	239.85	22
conventional	n.a.	N	16-20	n.a.	>2	6-10	cattle manure	320	3200	no	0.65	10.4	13.8	202.8	269.1	22
conventional	n.a.	N	16-20	n.a.	>2	11-20	cattle manure	320	4800	no	0.65	9.6	13.3	187.2	259.35	22
conventional	n.a.	N	16-20	n.a.	>2	11-20	cattle manure	320	6400	no	0.65	9.5	13.8	185.25	269.1	22
conventional	clay loam	T	<=15	<6.5	1-2	>20	farmyard manure	n.a.	n.a.	yes	1.34	1.69	2.14	67.938	86.028	23
conventional	clay loam	T	<=15	<6.5	1-2	>20	green manure	n.a.	n.a.	yes	1.34	1.69	2.01	67.938	80.802	23
conventional	clay loam	T	<=15	<6.5	1-2	>20	farmyard manure + green manure	n.a.	n.a.	yes	1.34	1.69	2.24	67.938	90.048	23
conventional	clay loam	T	>20-30	<6.5	1-2	>20	farmyard manure	n.a.	n.a.	yes	1.34	1.03	1.22	41.406	49.044	23
conventional	clay loam	T	>20-30	<6.5	1-2	>20	green manure	n.a.	n.a.	yes	1.34	1.03	1.22	41.406	49.044	23
conventional	clay loam	T	>20-30	<6.5	1-2	>20	farmyard manure + green manure	n.a.	n.a.	yes	1.34	1.03	1.25	41.406	50.25	23
conventional	clay loam	T	>30	<6.5	1-2	>20	farmyard manure	n.a.	n.a.	yes	1.34	0.76	0.95	30.552	38.19	23
conventional	clay loam	T	>30	<6.5	1-2	>20	green manure	n.a.	n.a.	yes	1.34	0.76	0.8	30.552	32.16	23
conventional	clay loam	T	>30	<6.5	1-2	>20	farmyard manure + green manure	n.a.	n.a.	yes	1.34	0.76	0.97	30.552	38.994	23
reduced	clay loam	S	16-20	n.a.	<1	>20	straw	3.75	123.75	yes	1.24	0.64	1.11	23.808	41.292	24
reduced	clay loam	S	16-20	n.a.	<1	>20	straw	7.5	247.5	yes	1.21	0.64	1.18	23.232	42.834	24
reduced	clay loam	S	16-20	n.a.	<1	>20	cattle manure	15	495	yes	1.13	0.64	2.03	21.696	68.817	24
reduced	clay loam	S	16-20	n.a.	<1	>20	pig manure	30	990	yes	1.24	0.64	1.29	23.808	47.988	24
conventional	n.a.	S	<=15	<6.5	1-2	6-10	green manure	15	90	yes	1.26	1.64	1.75	61.992	66.15	25
conventional	n.a.	S	<=15	<6.5	1-2	6-10	green manure	22.5	135	yes	1.26	1.64	1.76	61.992	66.528	25
conventional	n.a.	S	<=15	<6.5	1-2	6-10	green manure	22.5	135	yes	1.26	1.64	1.78	61.992	67.284	25
conventional	n.a.	S	<=15	<6.5	1-2	6-10	green manure	30	180	yes	1.26	1.64	1.79	61.992	67.662	25
conventional	n.a.	S	<=15	<6.5	1-2	6-10	green manure	37.5	225	yes	1.26	1.64	1.86	61.992	70.308	25
conventional	silty clay loam	S	16-20	n.a.	>2	>20	poultry manure	n.a.	n.a.	yes	1.3	n.a.	n.a.	55.63	86.84	26
conventional	silty clay loam	S	16-20	n.a.	>2	>20	poultry manure	n.a.	n.a.	yes	1.34	n.a.	n.a.	55.63	79.51	26
conventional	silty clay loam	S	16-20	n.a.	>2	>20	straw	n.a.	n.a.	yes	1.37	n.a.	n.a.	55.63	64.61	26
conventional	silty clay	S	16-20	n.a.	1-2	6-10	green manure	45	270	no	1.15	1.24	1.45	42.78	50.025	27
conventional	silty clay	S	16-20	n.a.	1-2	6-10	green manure	45	270	yes	1.15	1.24	1.67	42.78	57.615	27
conventional	silty clay	S	16-20	n.a.	1-2	6-10	green manure	45	270	yes	1.15	1.24	1.69	42.78	58.305	27
conventional	silty clay	S	16-20	n.a.	1-2	6-10	green manure	45	270	yes	1.15	1.24	1.64	42.78	56.58	27
conventional	silty clay	S	16-20	n.a.	1-2	6-10	green manure	45	270	yes	1.15	1.24	1.61	42.78	55.545	27
conventional	silty clay loam	S	16-20	n.a.	<1	>20	cattle manure	n.a.	n.a.	yes	n.a.	n.a.	n.a.	19.45	37.43	28
conventional	silty clay loam	S	16-20	n.a.	<1	>20	cattle manure	n.a.	n.a.	yes	n.a.	n.a.	n.a.	19.45	42.88	28
conventional	silty clay loam	S	16-20	n.a.	<1	>20	cattle manure	n.a.	n.a.	yes	n.a.	n.a.	n.a.	21.25	34.82	28
conventional	silty clay loam	S	16-20	n.a.	<1	>20	straw	n.a.	n.a.	yes	n.a.	n.a.	n.a.	19.45	30.01	28
reduced	clay	S	16-20	>7.5	<1	6-10	green manure	5	30	no	1.31	0.39	0.44	15.327	17.292	29
reduced	clay	S	>30	>7.5	n.a.	6-10	green manure	5	30	no	1.35	0.29	0.33	11.745	13.365	29
reduced	clay	S	>30	>7.5	n.a.	6-10	green manure	5	30	no	1.37	0.17	0.21	6.987	8.631	29
reduced	clay	S	16-20	>7.5	<1	6-10	farmyard manure	20	120	no	1.31	0.39	0.46	15.327	18.078	29
reduced	clay	S	16-20	>7.5	<1	6-10	green manure	20	120	no	1.31	0.39	0.47	15.327	18.471	29
reduced	clay	S	16-20	>7.5	<1	6-10	green manure	20	120	no	1.31	0.39	0.48	15.327	18.864	29
reduced	clay	S	>30	>7.5	n.a.	6-10	farmyard manure	20	120	no	1.35	0.29	0.34	11.745	13.77	29
reduced	clay	S	>30	>7.5	n.a.	6-10	green manure	20	120	no	1.35	0.29	0.34	11.745	13.77	29
reduced	clay	S	>30	>7.5	n.a.	6-10	green manure	20	120	no	1.35	0.29	0.35	11.745	14.175	29
reduced	clay	S	>30	>7.5	n.a.	6-10	farmyard manure	20	120	no	1.37	0.17	0.23	6.987	9.453	29
reduced	clay	S	>30	>7.5	n.a.	6-10	green manure	20	120	no	1.37	0.17	0.23	6.987	9.453	29
reduced	clay	S	>30	>7.5	n.a.	6-10	green manure	20	120	no	1.37	0.17	0.23	6.987	9.453	29
reduced	sandy loam	S	16-20	n.a.	<1	>20	horse manure + cattle manure	n.a.	1162.5	no	1.41	0.71	1.2	30.033	50.76	30
reduced	sandy loam	S	16-20	n.a.	<1	>20	horse manure + cattle manure	n.a.	1162.5	yes	1.41	0.71	1.39	30.033	58.797	30
reduced	sandy loam	S	16-20	n.a.	<1	>20	horse manure + cattle manure	n.a.	1162.5	yes	1.41	0.71	1.47	30.033	62.181	30
reduced	sandy loam	S	16-20	n.a.	<1	>20	horse manure + cattle manure	n.a.	1162.5	yes	1.41	0.71	1.63	30.033	68.949	30
conventional	silt loam	S	16-20	>7.5	<1	6-10	poultry manure	n.a.	n.a.	no	1.25	n.a.	n.a.	18.79	26.32	31
conventional	silt loam	S	16-20	>7.5	<1	6-10	poultry manure	n.a.	n.a.	yes	1.29	n.a.	n.a.	18.79	24.7	31
n.a.	clay	S	16-20	<6.5	n.a.	6-10	pig manure	n.a.	n.a.	no	1.19	0.92	1.31	32.844	46.767	32
n.a.	clay	S	16-20	<6.5	n.a.	11-20	pig manure	n.a.	n.a.	no	1.19	0.85	1.42	30.345	50.694	32
n.a.	clay	S	16-20	<6.5	n.a.	11-20	pig manure	n.a.	n.a.	no	1.19	0.84	1.41	29.988	50.337	32
n.a.	clay	S	16-20	<6.5	n.a.	11-20	pig manure	n.a.	n.a.	no	1.19	0.97	1.8	34.629	64.26	32
n.a.	clay	S	16-20	<6.5	n.a.	11-20	pig manure	n.a.	n.a.	no	1.19	0.7	1.33	24.99	47.481	32
n.a.	clay	S	16-20	<6.5	n.a.	11-20	pig manure	n.a.	n.a.	no	1.19	0.75	1.33	26.775	47.481	32
n.a.	clay	S	16-20	<6.5	n.a.	11-20	pig manure	n.a.	n.a.	no	1.19	0.81	1.51	28.917	53.907	32
n.a.	clay	S	16-20	<6.5	n.a.	11-20	pig manure	n.a.	n.a.	no	1.19	0.74	1.53	26.418	54.621	32
n.a.	clay	S	16-20	<6.5	n.a.	11-20	pig manure	n.a.	n.a.	no	1.19	0.81	1.61	28.917	57.477	32
n.a.	clay	S	16-20	<6.5	n.a.	11-20	pig manure	n.a.	n.a.	no	1.19	0.86	1.48	30.702	52.836	32
n.a.	clay	S	16-20	<6.5	n.a.	3-5	pig manure	n.a.	n.a.	no	1.19	0.7	1.17	24.99	41.769	32
n.a.	clay	S	16-20	<6.5	n.a.	3-5	pig manure	n.a.	n.a.	no	1.19	0.92	1.38	32.844	49.266	32
n.a.	clay	S	16-20	<6.5	n.a.	3-5	pig manure	n.a.	n.a.	no	1.19	0.78	1.01	27.846	36.057	32
n.a.	clay	S	16-20	<6.5	n.a.	6-10	pig manure	n.a.	n.a.	no	1.19	0.91	1.33	32.487	47.481	32
n.a.	clay	S	16-20	<6.5	n.a.	6-10	pig manure	n.a.	n.a.	no	1.19	0.89	1.59	31.773	56.763	32
n.a.	clay	S	16-20	<6.5	n.a.	6-10	pig manure	n.a.	n.a.	no	1.19	0.84	1.38	29.988	49.266	32
n.a.	clay	S	16-20	<6.5	n.a.	6-10	pig manure	n.a.	n.a.	no	1.19	0.94	1.24	33.558	44.268	32
n.a.	clay	S	16-20	<6.5	n.a.	6-10	pig manure	n.a.	n.a.	yes	1.19	0.92	1.43	32.844	51.051	32
n.a.	clay	S	16-20	<6.5	n.a.	11-20	pig manure	n.a.	n.a.	yes	1.19	0.85	1.42	30.345	50.694	32
n.a.	clay	S	16-20	<6.5	n.a.	11-20	pig manure	n.a.	n.a.	yes	1.19	0.84	1.82	29.988	64.974	32
n.a.	clay	S	16-20	<6.5	n.a.	11-20	pig manure	n.a.	n.a.	yes	1.19	0.97	1.4	34.629	49.98	32
n.a.	clay	S	16-20	<6.5	n.a.	11-20	pig manure	n.a.	n.a.	yes	1.19	0.7	1.3	24.99	46.41	32
n.a.	clay	S	16-20	<6.5	n.a.	11-20	pig manure	n.a.	n.a.	yes	1.19	0.75	1.45	26.775	51.765	32
n.a.	clay	S	16-20	<6.5	n.a.	11-20	pig manure	n.a.	n.a.	yes	1.19	0.81	1.43	28.917	51.051	32
n.a.	clay	S	16-20	<6.5	n.a.	11-20	pig manure	n.a.	n.a.	yes	1.19	0.74	1.41	26.418	50.337	32
n.a.	clay	S	16-20	<6.5	n.a.	11-20	pig manure	n.a.	n.a.	yes	1.19	0.81	1.24	28.917	44.268	32
n.a.	clay	S	16-20	<6.5	n.a.	11-20	pig manure	n.a.	n.a.	yes	1.19	0.86	1.33	30.702	47.481	32
n.a.	clay	S	16-20	<6.5	n.a.	3-5	pig manure	n.a.	n.a.	yes	1.19	0.7	0.8	24.99	28.56	32
n.a.	clay	S	16-20	<6.5	n.a.	3-5	pig manure	n.a.	n.a.	yes	1.19	0.92	0.8	32.844	28.56	32
n.a.	clay	S	16-20	<6.5	n.a.	3-5	pig manure	n.a.	n.a.	yes	1.19	0.78	1.17	27.846	41.769	32
n.a.	clay	S	16-20	<6.5	n.a.	6-10	pig manure	n.a.	n.a.	yes	1.19	0.91	1.57	32.487	56.049	32
n.a.	clay	S	16-20	<6.5	n.a.	6-10	pig manure	n.a.	n.a.	yes	1.19	0.89	0.89	31.773	31.773	32
n.a.	clay	S	16-20	<6.5	n.a.	6-10	pig manure	n.a.	n.a.	yes	1.19	0.84	1.29	29.988	46.053	32
n.a.	clay	S	16-20	<6.5	n.a.	6-10	pig manure	n.a.	n.a.	yes	1.19	0.94	1.22	33.558	43.554	32
n.a.	n.a.	S	16-20	<6.5	<1	6-10	green manure	n.a.	n.a.	yes	1.37	1.16	1.31	47.676	53.841	33
n.a.	n.a.	S	16-20	<6.5	<1	6-10	green manure + straw	n.a.	n.a.	yes	1.37	1.16	1.3	47.676	53.43	33
n.a.	n.a.	S	16-20	<6.5	<1	6-10	green manure + straw	n.a.	n.a.	yes	1.37	1.16	1.42	47.676	58.362	33
n.a.	n.a.	S	16-20	<6.5	<1	6-10	straw	n.a.	n.a.	yes	1.37	1.16	1.38	47.676	56.718	33
n.a.	n.a.	S	16-20	<6.5	<1	6-10	straw	n.a.	n.a.	yes	1.37	1.16	1.29	47.676	53.019	33
reduced	clay	S	<=15	n.a.	n.a.	6-10	cattle manure	60	600	yes	n.a.	n.a.	n.a.	19.9	22.7	34
reduced	clay	S	<=15	n.a.	n.a.	6-10	cattle manure	60	600	yes	n.a.	n.a.	n.a.	40.8	44.7	34
reduced	clay	S	>20-30	n.a.	n.a.	6-10	cattle manure	60	600	yes	n.a.	n.a.	n.a.	100.1	107.7	34
reduced	clay	S	>30	n.a.	n.a.	6-10	cattle manure	60	600	yes	n.a.	n.a.	n.a.	131.4	138.6	34
reduced	clay	S	>30	n.a.	n.a.	6-10	cattle manure	60	600	yes	n.a.	n.a.	n.a.	156.7	163.1	34
reduced	clay	S	>30	n.a.	n.a.	6-10	cattle manure	60	600	yes	n.a.	n.a.	n.a.	184.9	190.8	34
reduced	clay	S	>30	n.a.	n.a.	6-10	cattle manure	60	600	yes	n.a.	n.a.	n.a.	210.8	214.7	34
reduced	clay	S	16-20	n.a.	n.a.	6-10	cattle manure	60	600	yes	n.a.	n.a.	n.a.	74.5	81.6	34
reduced	clay	S	<=15	n.a.	n.a.	6-10	cattle manure	120	1200	yes	n.a.	n.a.	n.a.	19.9	24.5	34
reduced	clay	S	<=15	n.a.	n.a.	6-10	cattle manure	120	1200	yes	n.a.	n.a.	n.a.	40.8	47.5	34
reduced	clay	S	>20-30	n.a.	n.a.	6-10	cattle manure	120	1200	yes	n.a.	n.a.	n.a.	100.1	107.1	34
reduced	clay	S	>30	n.a.	n.a.	6-10	cattle manure	120	1200	yes	n.a.	n.a.	n.a.	131.4	137.8	34
reduced	clay	S	>30	n.a.	n.a.	6-10	cattle manure	120	1200	yes	n.a.	n.a.	n.a.	156.7	162.6	34
reduced	clay	S	>30	n.a.	n.a.	6-10	cattle manure	120	1200	yes	n.a.	n.a.	n.a.	184.9	190.7	34
reduced	clay	S	>30	n.a.	n.a.	6-10	cattle manure	120	1200	yes	n.a.	n.a.	n.a.	210.8	215.4	34
reduced	clay	S	16-20	n.a.	n.a.	6-10	cattle manure	120	1200	yes	n.a.	n.a.	n.a.	74.5	82.3	34
reduced	clay	S	<=15	n.a.	n.a.	6-10	cattle manure	180	1800	yes	n.a.	n.a.	n.a.	19.9	24.7	34
reduced	clay	S	<=15	n.a.	n.a.	6-10	cattle manure	180	1800	yes	n.a.	n.a.	n.a.	40.8	47.7	34
reduced	clay	S	>20-30	n.a.	n.a.	6-10	cattle manure	180	1800	yes	n.a.	n.a.	n.a.	100.1	109.6	34
reduced	clay	S	>30	n.a.	n.a.	6-10	cattle manure	180	1800	yes	n.a.	n.a.	n.a.	131.4	140.1	34
reduced	clay	S	>30	n.a.	n.a.	6-10	cattle manure	180	1800	yes	n.a.	n.a.	n.a.	156.7	164.6	34
reduced	clay	S	>30	n.a.	n.a.	6-10	cattle manure	180	1800	yes	n.a.	n.a.	n.a.	184.9	192.4	34
reduced	clay	S	>30	n.a.	n.a.	6-10	cattle manure	180	1800	yes	n.a.	n.a.	n.a.	210.8	217.6	34
reduced	clay	S	16-20	n.a.	n.a.	6-10	cattle manure	180	1800	yes	n.a.	n.a.	n.a.	74.5	83.1	34
conventional	sandy clay loam	S	<=15	>7.5	n.a.	n.a.	farmyard manure	10	n.a.	no	1.41	0.623	0.66	26.3529	27.918	35
conventional	sandy clay loam	S	<=15	>7.5	n.a.	n.a.	farmyard manure	10	n.a.	no	1.41	0.623	0.71	26.3529	30.033	35
conventional	sandy clay loam	S	<=15	>7.5	n.a.	n.a.	farmyard manure	10	n.a.	no	1.41	0.623	0.67	26.3529	28.341	35
conventional	sandy clay loam	S	>20-30	>7.5	n.a.	n.a.	green manure	25	n.a.	no	1.51	0.236	0.3	10.6908	13.59	35
conventional	sandy clay loam	S	>20-30	>7.5	n.a.	n.a.	green manure	25	n.a.	no	1.51	0.236	0.33	10.6908	14.949	35
conventional	sandy clay loam	S	>20-30	>7.5	n.a.	n.a.	green manure	25	n.a.	no	1.51	0.236	0.28	10.6908	12.684	35
conventional	sandy clay loam	S	>30	>7.5	n.a.	n.a.	green manure + farmyard manure	35	n.a.	no	1.56	0.095	0.14	4.446	6.552	35
conventional	sandy clay loam	S	>30	>7.5	n.a.	n.a.	green manure + farmyard manure	35	n.a.	no	1.56	0.095	0.18	4.446	8.424	35
conventional	sandy clay loam	S	>30	>7.5	n.a.	n.a.	green manure + farmyard manure	35	n.a.	no	1.56	0.095	0.14	4.446	6.552	35
conventional	silty clay	S	16-20	<6.5	1-2	n.a.	straw	3.2	n.a.	yes	1.29	1.28	1.76	49.536	68.112	36
conventional	silty clay	S	16-20	<6.5	1-2	n.a.	pig manure	6	n.a.	yes	1.29	1.28	1.68	49.536	65.016	36
conventional	silty clay	S	16-20	<6.5	1-2	n.a.	green manure	7.9	n.a.	yes	1.29	1.28	1.6	49.536	61.92	36
conventional	n.a.	S	16-20	6.5-7.5	<1	3-5	poultry manure	n.a.	n.a.	no	1.4	n.a.	n.a.	22.53	26.64	37
conventional	n.a.	S	16-20	6.5-7.5	<1	6-10	poultry manure	n.a.	n.a.	no	1.4	n.a.	n.a.	24.84	33.25	37
conventional	n.a.	S	16-20	6.5-7.5	<1	3-5	poultry manure	n.a.	n.a.	yes	1.4	n.a.	n.a.	22.53	25.61	37
conventional	n.a.	S	16-20	6.5-7.5	<1	3-5	poultry manure	n.a.	n.a.	yes	1.4	n.a.	n.a.	22.53	23.82	37
conventional	n.a.	S	16-20	6.5-7.5	<1	6-10	poultry manure	n.a.	n.a.	yes	1.4	n.a.	n.a.	24.84	28.08	37
conventional	n.a.	S	16-20	6.5-7.5	<1	6-10	poultry manure	n.a.	n.a.	yes	1.4	n.a.	n.a.	24.84	27.01	37
conventional	n.a.	S	16-20	6.5-7.5	<1	3-5	straw	n.a.	n.a.	yes	1.4	n.a.	n.a.	22.53	22.8	37
conventional	n.a.	S	16-20	6.5-7.5	<1	6-10	straw	n.a.	n.a.	yes	1.4	n.a.	n.a.	24.84	25.45	37
reduced	n.a.	S	16-20	<6.5	<1	>20	pig manure	30	720	no	1.29	0.73	0.95	28.251	36.765	38
reduced	n.a.	S	16-20	<6.5	<1	>20	pig manure	30	720	yes	1.29	0.73	0.99	28.251	38.313	38
reduced	clay loam	N	<=15	n.a.	n.a.	>20	cattle manure	50	2350	no	1.03	n.a.	n.a.	73.2	74.4	39
reduced	clay loam	N	<=15	n.a.	n.a.	>20	pig manure	50	2350	no	1.03	n.a.	n.a.	73.2	74.4	39
reduced	clay loam	N	<=15	n.a.	n.a.	>20	cattle manure	100	4700	no	1.03	n.a.	n.a.	73.2	83.3	39
reduced	clay loam	N	<=15	n.a.	n.a.	>20	pig manure	100	4700	no	1.03	n.a.	n.a.	73.2	74.4	39
reduced	clay loam	N	<=15	n.a.	n.a.	>20	cattle manure	200	9400	no	1.03	n.a.	n.a.	73.2	101.2	39
reduced	clay loam	N	<=15	n.a.	n.a.	>20	pig manure	200	9400	no	1.03	n.a.	n.a.	73.2	77.4	39
conventional	sandy clay loam	S	16-20	6.5-7.5	1-2	>20	horse manure	n.a.	n.a.	no	1.25	1.63	1.79	61.125	67.125	40
conventional	sandy clay loam	S	>30	6.5-7.5	n.a.	>20	horse manure	n.a.	n.a.	no	1.26	1.56	1.66	58.968	62.748	40
conventional	sandy clay loam	S	>30	6.5-7.5	n.a.	>20	horse manure	n.a.	n.a.	no	1.35	0.94	1.47	38.07	59.535	40
conventional	sandy clay loam	S	>30	6.5-7.5	n.a.	>20	horse manure	n.a.	n.a.	no	1.38	0.79	1.17	32.706	48.438	40
conventional	sandy clay loam	S	>30	6.5-7.5	n.a.	>20	horse manure	n.a.	n.a.	no	1.39	0.73	0.93	30.441	38.781	40
conventional	sandy clay loam	S	16-20	6.5-7.5	1-2	>20	horse manure	n.a.	n.a.	yes	1.25	1.63	1.93	61.125	72.375	40
conventional	sandy clay loam	S	>30	6.5-7.5	n.a.	>20	horse manure	n.a.	n.a.	yes	1.26	1.56	1.75	58.968	66.15	40
conventional	sandy clay loam	S	>30	6.5-7.5	n.a.	>20	horse manure	n.a.	n.a.	yes	1.35	0.94	1.15	38.07	46.575	40
conventional	sandy clay loam	S	>30	6.5-7.5	n.a.	>20	horse manure	n.a.	n.a.	yes	1.38	0.79	0.79	32.706	32.706	40
conventional	sandy clay loam	S	>30	6.5-7.5	n.a.	>20	horse manure	n.a.	n.a.	yes	1.39	0.73	0.75	30.441	31.275	40
conventional	n.a.	N	>30	n.a.	n.a.	6-10	n.a.	40	400	n.a.	1.13	1.3456	1.4094	45.6158	47.7787	41
conventional	n.a.	N	>30	n.a.	n.a.	6-10	n.a.	40	400	n.a.	1.13	1.1368	1.2702	38.5375	43.0598	41
conventional	n.a.	N	16-20	n.a.	n.a.	6-10	n.a.	40	400	n.a.	1.13	1.5544	1.6936	52.6942	57.413	41
conventional	n.a.	N	16-20	n.a.	n.a.	6-10	n.a.	40	400	n.a.	1.13	1.4906	1.7284	50.5313	58.5928	41
conventional	n.a.	N	>30	n.a.	n.a.	6-10	n.a.	80	800	n.a.	1.13	1.3456	1.566	45.6158	53.0874	41
conventional	n.a.	N	>30	n.a.	n.a.	6-10	n.a.	80	800	n.a.	1.13	1.1368	1.5718	38.5375	53.284	41
conventional	n.a.	N	16-20	n.a.	n.a.	6-10	n.a.	80	800	n.a.	1.13	1.5544	1.711	52.6942	58.0029	41
conventional	n.a.	N	16-20	n.a.	n.a.	6-10	n.a.	80	800	n.a.	1.13	1.4906	1.7632	50.5313	59.7725	41
conventional	silt loam	N	16-20	>7.5	<1	3-5	green manure	n.a.	n.a.	yes	n.a.	n.a.	n.a.	18.9	20.8	42
conventional	silt loam	N	16-20	>7.5	<1	3-5	green manure	n.a.	n.a.	yes	n.a.	n.a.	n.a.	18.9	19.5	42
conventional	silt loam	N	16-20	>7.5	<1	3-5	green manure	n.a.	n.a.	yes	n.a.	n.a.	n.a.	18.9	20.9	42
conventional	clay	S	16-20	6.5-7.5	<1	>20	straw	3.75	127.5	yes	1.24	0.75	1.01	27.9	37.572	43
conventional	clay	S	16-20	6.5-7.5	<1	>20	straw	7.5	255	yes	1.21	0.75	1.14	27.225	41.382	43
conventional	clay	S	16-20	6.5-7.5	<1	>20	pig manure	15	510	yes	1.24	0.75	1.47	27.9	54.684	43
conventional	clay	S	16-20	6.5-7.5	<1	>20	cattle manure	30	1020	yes	1.13	0.75	1.75	25.425	59.325	43
conventional	clay	S	16-20	<6.5	n.a.	>20	pig manure	n.a.	n.a.	yes	1.42	0.57	0.56	24.282	23.856	44
conventional	clay	S	16-20	<6.5	n.a.	>20	straw	n.a.	n.a.	yes	1.42	0.57	0.66	24.282	28.116	44
conventional	clay	S	16-20	<6.5	n.a.	>20	straw	n.a.	n.a.	yes	1.42	0.57	0.71	24.282	30.246	44
conventional	n.a.	S	16-20	<6.5	<1	6-10	pig manure	15	150	yes	1.35	0.68	1.01	27.54	40.905	45
conventional	n.a.	S	16-20	<6.5	<1	11-20	pig manure	15	300	yes	1.35	0.68	1.07	27.54	43.335	45
conventional	n.a.	S	16-20	<6.5	<1	>20	pig manure	15	450	yes	1.35	0.84	1.25	34.02	50.625	45
conventional	loam	S	16-20	6.5-7.5	<1	>20	pig manure	13.5	486	no	n.a.	n.a.	n.a.	20.04	26.24	46
conventional	loam	S	16-20	6.5-7.5	<1	>20	pig manure	27	972	no	n.a.	n.a.	n.a.	20.04	25.66	46
conventional	loam	S	16-20	6.5-7.5	<1	>20	pig manure	13.5	486	yes	n.a.	n.a.	n.a.	20.04	24.15	46
conventional	loam	S	16-20	6.5-7.5	<1	>20	pig manure	13.5	486	yes	n.a.	n.a.	n.a.	20.04	24.28	46
conventional	loam	S	16-20	6.5-7.5	<1	>20	pig manure	13.5	486	yes	n.a.	n.a.	n.a.	20.04	23.54	46
conventional	loam	S	16-20	6.5-7.5	<1	>20	pig manure	13.5	486	yes	n.a.	n.a.	n.a.	20.04	25.1	46
conventional	loam	S	16-20	6.5-7.5	<1	>20	pig manure	27	972	yes	n.a.	n.a.	n.a.	20.04	24.07	46
conventional	loam	S	16-20	6.5-7.5	<1	>20	pig manure	27	972	yes	n.a.	n.a.	n.a.	20.04	25.58	46
conventional	loam	S	16-20	6.5-7.5	<1	>20	pig manure	27	972	yes	n.a.	n.a.	n.a.	20.04	25.37	46
conventional	loam	S	16-20	6.5-7.5	<1	>20	pig manure	27	972	yes	n.a.	n.a.	n.a.	20.04	27.92	46
n.a.	silt	S	16-20	>7.5	<1	11-20	sheep manure	7.5	105	no	1.25	0.62	0.84	23.25	31.5	47
n.a.	silt	S	16-20	>7.5	<1	11-20	sheep manure	15.5	232.5	no	1.25	0.65	0.98	24.375	36.75	47
n.a.	silt	S	16-20	>7.5	<1	11-20	sheep manure	23.5	376	no	1.25	0.62	0.95	23.25	35.625	47
n.a.	silt	S	>30	>7.5	<1	11-20	sheep manure	8.5	119	yes	1.25	0.4	0.44	15	16.5	47
n.a.	silt	S	16-20	>7.5	<1	11-20	sheep manure	9.5	133	yes	1.25	0.62	0.88	23.25	33	47
n.a.	silt	S	>30	>7.5	<1	11-20	sheep manure	10.5	147	yes	1.25	0.4	0.45	15	16.875	47
n.a.	silt	S	16-20	>7.5	<1	11-20	sheep manure	11.5	161	yes	1.25	0.62	0.82	23.25	30.75	47
n.a.	silt	S	>30	>7.5	<1	11-20	sheep manure	12.5	175	yes	1.25	0.4	0.42	15	15.75	47
n.a.	silt	S	16-20	>7.5	<1	11-20	sheep manure	13.5	189	yes	1.25	0.62	0.8	23.25	30	47
n.a.	silt	S	>30	>7.5	<1	11-20	sheep manure	14.5	203	yes	1.25	0.4	0.45	15	16.875	47
n.a.	silt	S	>30	>7.5	<1	11-20	sheep manure	16.5	247.5	yes	1.25	0.41	0.49	15.375	18.375	47
n.a.	silt	S	16-20	>7.5	<1	11-20	sheep manure	17.5	262.5	yes	1.25	0.65	0.89	24.375	33.375	47
n.a.	silt	S	>30	>7.5	<1	11-20	sheep manure	18.5	277.5	yes	1.25	0.41	0.49	15.375	18.375	47
n.a.	silt	S	16-20	>7.5	<1	11-20	sheep manure	19.5	292.5	yes	1.25	0.65	0.94	24.375	35.25	47
n.a.	silt	S	>30	>7.5	<1	11-20	sheep manure	20.5	307.5	yes	1.25	0.41	0.52	15.375	19.5	47
n.a.	silt	S	16-20	>7.5	<1	11-20	sheep manure	21.5	322.5	yes	1.25	0.65	0.87	24.375	32.625	47
n.a.	silt	S	>30	>7.5	<1	11-20	sheep manure	22.5	337.5	yes	1.25	0.41	0.46	15.375	17.25	47
n.a.	silt	S	>30	>7.5	<1	11-20	sheep manure	24.5	392	yes	1.25	0.38	0.43	14.25	16.125	47
n.a.	silt	S	16-20	>7.5	<1	11-20	sheep manure	25.5	408	yes	1.25	0.62	0.91	23.25	34.125	47
n.a.	silt	S	>30	>7.5	<1	11-20	sheep manure	26.5	424	yes	1.25	0.38	0.42	14.25	15.75	47
n.a.	silt	S	16-20	>7.5	<1	11-20	sheep manure	27.5	440	yes	1.25	0.62	0.88	23.25	33	47
n.a.	silt	S	>30	>7.5	<1	11-20	sheep manure	28.5	456	yes	1.25	0.38	0.42	14.25	15.75	47
n.a.	silt	S	16-20	>7.5	<1	11-20	sheep manure	29.5	472	yes	1.25	0.62	0.82	23.25	30.75	47
n.a.	silt	S	>30	>7.5	<1	11-20	sheep manure	30.5	488	yes	1.25	0.38	0.38	14.25	14.25	47
n.a.	silt loam	N	<=15	<6.5	n.a.	6-10	cattle manure	n.a.	n.a.	n.a.	1.18	2.27	2.55	80.358	90.27	48
n.a.	silt loam	N	<=15	<6.5	n.a.	6-10	cattle manure	n.a.	n.a.	n.a.	1.18	2.27	2.89	80.358	102.306	48
n.a.	silt loam	N	<=15	<6.5	n.a.	6-10	cattle manure	n.a.	n.a.	n.a.	1.18	2.27	3.11	80.358	110.094	48
n.a.	silt loam	N	>20-30	<6.5	n.a.	6-10	cattle manure	n.a.	n.a.	n.a.	1.26	1.59	1.57	60.102	59.346	48
n.a.	silt loam	N	>20-30	<6.5	n.a.	6-10	cattle manure	n.a.	n.a.	n.a.	1.26	1.59	1.78	60.102	67.284	48
n.a.	silt loam	N	>20-30	<6.5	n.a.	6-10	cattle manure	n.a.	n.a.	n.a.	1.26	1.59	2.07	60.102	78.246	48
n.a.	silt loam	N	>30	<6.5	n.a.	6-10	cattle manure	n.a.	n.a.	n.a.	1.34	1.04	1.02	41.808	41.004	48
n.a.	silt loam	N	>30	<6.5	n.a.	6-10	cattle manure	n.a.	n.a.	n.a.	1.34	1.04	1.01	41.808	40.602	48
n.a.	silt loam	N	>30	<6.5	n.a.	6-10	cattle manure	n.a.	n.a.	n.a.	1.34	1.04	1.54	41.808	61.908	48
n.a.	silt loam	N	16-20	<6.5	n.a.	6-10	cattle manure	n.a.	n.a.	n.a.	1.23	1.87	2.02	69.003	74.538	48
n.a.	silt loam	N	16-20	<6.5	n.a.	6-10	cattle manure	n.a.	n.a.	n.a.	1.23	1.87	2.08	69.003	76.752	48
n.a.	silt loam	N	16-20	<6.5	n.a.	6-10	cattle manure	n.a.	n.a.	n.a.	1.23	1.87	2.46	69.003	90.774	48
n.a.	silt loam	N	>30	>7.5	n.a.	6-10	cattle manure	n.a.	n.a.	n.a.	1.31	1.23	1.15	48.339	45.195	48
n.a.	silt loam	N	>30	>7.5	n.a.	6-10	cattle manure	n.a.	n.a.	n.a.	1.31	1.23	1.26	48.339	49.518	48
n.a.	silt loam	N	>30	>7.5	n.a.	6-10	cattle manure	n.a.	n.a.	n.a.	1.31	1.23	1.68	48.339	66.024	48
n.a.	silt loam	N	<=15	6.5-7.5	n.a.	6-10	cattle manure	n.a.	n.a.	n.a.	1.17	2.35	2.77	82.485	97.227	48
n.a.	silt loam	N	<=15	6.5-7.5	n.a.	6-10	cattle manure	n.a.	n.a.	n.a.	1.17	2.35	3.1	82.485	108.81	48
n.a.	silt loam	N	<=15	6.5-7.5	n.a.	6-10	cattle manure	n.a.	n.a.	n.a.	1.17	2.35	3.8	82.485	133.38	48
n.a.	silt loam	N	>20-30	6.5-7.5	n.a.	6-10	cattle manure	n.a.	n.a.	n.a.	1.24	1.71	1.67	63.612	62.124	48
n.a.	silt loam	N	>20-30	6.5-7.5	n.a.	6-10	cattle manure	n.a.	n.a.	n.a.	1.24	1.71	1.8	63.612	66.96	48
n.a.	silt loam	N	>20-30	6.5-7.5	n.a.	6-10	cattle manure	n.a.	n.a.	n.a.	1.24	1.71	1.99	63.612	74.028	48
n.a.	silt loam	N	16-20	6.5-7.5	n.a.	6-10	cattle manure	n.a.	n.a.	n.a.	1.21	2.14	2.17	77.682	78.771	48
n.a.	silt loam	N	16-20	6.5-7.5	n.a.	6-10	cattle manure	n.a.	n.a.	n.a.	1.21	2.14	2.21	77.682	80.223	48
n.a.	silt loam	N	16-20	6.5-7.5	n.a.	6-10	cattle manure	n.a.	n.a.	n.a.	1.21	2.14	2.28	77.682	82.764	48
conventional	clay loam	S	<=15	6.5-7.5	<1	11-20	farmyard manure	n.a.	n.a.	no	n.a.	n.a.	n.a.	19	13.9	49
conventional	clay loam	S	<=15	6.5-7.5	<1	11-20	farmyard manure	n.a.	n.a.	yes	n.a.	n.a.	n.a.	19	11.5	49
n.a.	silt	S	16-20	>7.5	1-2	11-20	sheep manure	7.5	n.a.	no	1.5	0.65	0.97	29.25	43.65	50
n.a.	silt	S	16-20	>7.5	1-2	11-20	sheep manure	7.5	n.a.	yes	1.5	0.65	0.9	29.25	40.5	50
n.a.	silt	S	16-20	>7.5	1-2	11-20	sheep manure	7.5	n.a.	yes	1.5	0.65	0.87	29.25	39.15	50
n.a.	silt	S	16-20	>7.5	1-2	11-20	sheep manure	7.5	n.a.	yes	1.5	0.65	0.93	29.25	41.85	50
conventional	sandy loam	S	<=15	n.a.	<1	>20	pig manure	18	594	no	1.38	0.89	1.65	36.846	68.31	51
conventional	sandy loam	S	>20-30	n.a.	<1	>20	pig manure	18	594	no	1.38	0.5	0.62	20.7	25.668	51
conventional	sandy loam	S	<=15	n.a.	<1	>20	pig manure	18	594	yes	1.38	0.89	1.83	36.846	75.762	51
conventional	sandy loam	S	<=15	n.a.	<1	>20	pig manure	18	594	yes	1.38	0.89	1.92	36.846	79.488	51
conventional	sandy loam	S	>20-30	n.a.	<1	>20	pig manure	18	594	yes	1.38	0.5	0.64	20.7	26.496	51
conventional	sandy loam	S	>20-30	n.a.	<1	>20	pig manure	18	594	yes	1.38	0.5	0.72	20.7	29.808	51
n.a.	clay	S	16-20	<6.5	n.a.	>20	farmyard manure	n.a.	n.a.	yes	n.a.	n.a.	n.a.	18.9	40.3	52
n.a.	clay	S	16-20	<6.5	n.a.	>20	straw	n.a.	n.a.	yes	n.a.	n.a.	n.a.	18.9	23.2	52
n.a.	silt loam	S	16-20	>7.5	n.a.	>20	farmyard manure	n.a.	n.a.	yes	n.a.	n.a.	n.a.	22.5	38.8	52
n.a.	silt loam	S	16-20	>7.5	n.a.	>20	farmyard manure	n.a.	n.a.	yes	n.a.	n.a.	n.a.	19.2	25.2	52
n.a.	silt loam	S	16-20	>7.5	n.a.	>20	straw	n.a.	n.a.	yes	n.a.	n.a.	n.a.	22.5	34.2	52
n.a.	silt loam	S	16-20	>7.5	n.a.	>20	straw	n.a.	n.a.	yes	n.a.	n.a.	n.a.	19.2	26.1	52
n.a.	sandy loam	S	<=15	>7.5	<1	>20	farmyard manure	5	220	yes	1.43	n.a.	n.a.	7.69	16.77	53
n.a.	sandy loam	S	>20-30	>7.5	<1	>20	farmyard manure	5	220	yes	1.45	n.a.	n.a.	5.06	10.91	53
n.a.	sandy loam	S	>30	>7.5	<1	>20	farmyard manure	5	220	yes	1.59	n.a.	n.a.	9.5	21.08	53
n.a.	sandy loam	S	>30	>7.5	<1	>20	farmyard manure	5	220	yes	1.6	n.a.	n.a.	8.72	15.02	53
reduced	sandy loam	S	>30	>7.5	n.a.	3-5	farmyard manure	n.a.	n.a.	n.a.	n.a.	n.a.	n.a.	0.3	0.8	54
reduced	sandy loam	S	16-20	>7.5	n.a.	3-5	farmyard manure	n.a.	n.a.	n.a.	n.a.	n.a.	n.a.	0.35	1.15	54
n.a.	clay loam	S	<=15	<6.5	1-2	3-5	cattle manure	6	24	yes	1.34	1.22	1.66	49.044	66.732	55
n.a.	clay loam	S	<=15	6.5-7.5	1-2	6-10	cattle manure	6	36	yes	1.37	1.25	1.75	51.375	71.925	55
conventional	silt clay loam	S	<=15	n.a.	>2	>20	poultry manure	2.6	75.4	no	n.a.	n.a.	n.a.	13.81	19.03	56
conventional	silt clay loam	S	<=15	n.a.	>2	>20	poultry manure	2.6	75.4	no	n.a.	n.a.	n.a.	13.51	19.31	56
conventional	silt clay loam	S	<=15	n.a.	>2	>20	poultry manure	2.6	78	no	n.a.	n.a.	n.a.	15.19	20.83	56
conventional	silt clay loam	S	<=15	n.a.	>2	>20	poultry manure	2.6	78	no	n.a.	n.a.	n.a.	15.04	20.92	56
conventional	silt clay loam	S	16-20	n.a.	>2	>20	poultry manure	2.6	75.4	no	n.a.	n.a.	n.a.	21.78	32.65	56
conventional	silt clay loam	S	16-20	n.a.	>2	>20	poultry manure	2.6	78	no	n.a.	n.a.	n.a.	22.95	35.56	56
conventional	silt clay loam	S	<=15	n.a.	>2	>20	poultry manure	5.3	153.7	no	n.a.	n.a.	n.a.	13.81	20.94	56
conventional	silt clay loam	S	<=15	n.a.	>2	>20	poultry manure	5.3	153.7	no	n.a.	n.a.	n.a.	13.51	20.81	56
conventional	silt clay loam	S	<=15	n.a.	>2	>20	poultry manure	5.3	159	no	n.a.	n.a.	n.a.	15.19	22.95	56
conventional	silt clay loam	S	<=15	n.a.	>2	>20	poultry manure	5.3	159	no	n.a.	n.a.	n.a.	15.04	22.92	56
conventional	silt clay loam	S	16-20	n.a.	>2	>20	poultry manure	5.3	153.7	no	n.a.	n.a.	n.a.	21.78	34.47	56
conventional	silt clay loam	S	16-20	n.a.	>2	>20	poultry manure	5.3	159	no	n.a.	n.a.	n.a.	22.95	38.26	56
n.a.	n.a.	S	16-20	6.5-7.5	>2	>20	pig manure + green manure	n.a.	n.a.	yes	1.27	0.87	1.91	33.147	72.771	57
n.a.	n.a.	S	16-20	6.5-7.5	>2	>20	pig manure + green manure	n.a.	n.a.	yes	1.27	0.87	1.88	33.147	71.628	57
n.a.	n.a.	S	16-20	6.5-7.5	>2	>20	pig manure + green manure	n.a.	n.a.	yes	1.27	0.87	2.12	33.147	80.772	57
conventional	silt loam	S	16-20	>7.5	n.a.	6-10	sheep manure	n.a.	n.a.	no	1.28	0.237	0.56	9.1008	21.504	58
conventional	silt loam	S	16-20	>7.5	n.a.	6-10	sheep manure	n.a.	n.a.	yes	1.28	0.237	0.55	9.1008	21.12	58
conventional	clay loam	N	>30	n.a.	<1	>20	cattle manure	n.a.	n.a.	no	n.a.	n.a.	n.a.	17.6	10.6	59
conventional	clay loam	N	16-20	n.a.	<1	>20	cattle manure	n.a.	n.a.	no	n.a.	n.a.	n.a.	20	28.8	59
conventional	clay loam	N	>30	n.a.	<1	>20	cattle manure	n.a.	n.a.	yes	n.a.	n.a.	n.a.	17.6	21.2	59
conventional	clay loam	N	>30	n.a.	<1	>20	cattle manure	n.a.	n.a.	yes	n.a.	n.a.	n.a.	16.7	22.2	59
conventional	clay loam	N	16-20	n.a.	<1	>20	cattle manure	n.a.	n.a.	yes	n.a.	n.a.	n.a.	20	29.6	59
conventional	clay loam	N	16-20	n.a.	<1	>20	cattle manure	n.a.	n.a.	yes	n.a.	n.a.	n.a.	19.6	28.4	59
conventional	silt clay loam	S	<=15	>7.5	<1	>20	cattle manure	n.a.	n.a.	yes	n.a.	n.a.	n.a.	11.6	25.9	60
conventional	silt clay loam	S	16-20	>7.5	<1	>20	cattle manure	n.a.	n.a.	yes	n.a.	n.a.	n.a.	21.7	44.5	60
n.a.	silt clay loam	N	n.a.	>7.5	1-2	>20	n.a.	30	690	yes	n.a.	n.a.	n.a.	25.6	53.35	61
conventional	n.a.	S	n.a.	>7.5	<1	>20	n.a.	2.42	53.24	yes	n.a.	n.a.	n.a.	19.6	27.6	62
conventional	n.a.	S	n.a.	>7.5	<1	>20	n.a.	3.62	79.64	yes	n.a.	n.a.	n.a.	19.6	31.3	62
reduced	n.a.	N	n.a.	n.a.	>2	3-5	cattle manure	4.05	20.25	no	1.22	3.02	3.7	110.532	135.42	63
reduced	n.a.	N	n.a.	n.a.	>2	11-20	cattle manure	4.05	60.75	no	1.14	3.13	5.05	107.046	172.71	63
conventional	n.a.	N	16-20	n.a.	n.a.	3-5	cattle manure	n.a.	n.a.	yes	1.47	0.7	1.22	30.87	53.802	64
conventional	n.a.	N	16-20	n.a.	n.a.	3-5	cattle manure	n.a.	n.a.	yes	1.47	0.7	1.05	30.87	46.305	64
conventional	n.a.	N	16-20	n.a.	n.a.	3-5	cattle manure	n.a.	n.a.	yes	1.47	0.72	1.2	31.752	52.92	64
conventional	n.a.	N	16-20	n.a.	n.a.	6-10	cattle manure	n.a.	n.a.	yes	1.47	0.68	1.26	29.988	55.566	64
conventional	n.a.	N	16-20	n.a.	n.a.	6-10	cattle manure	n.a.	n.a.	yes	1.47	0.7	1.45	30.87	63.945	64
conventional	n.a.	N	16-20	n.a.	n.a.	6-10	cattle manure	n.a.	n.a.	yes	1.47	0.77	1.23	33.957	54.243	64
conventional	n.a.	N	16-20	n.a.	n.a.	6-10	cattle manure	n.a.	n.a.	yes	1.47	0.65	1.22	28.665	53.802	64
conventional	n.a.	N	16-20	n.a.	n.a.	6-10	cattle manure	n.a.	n.a.	yes	1.47	0.65	1.45	28.665	63.945	64
n.a.	sandy loam	S	<=15	n.a.	n.a.	11-20	green manure	n.a.	n.a.	n.a.	1.36	0.33	0.49	13.464	19.992	65
n.a.	sandy loam	S	<=15	n.a.	n.a.	11-20	straw	n.a.	n.a.	n.a.	1.42	0.33	0.51	14.058	21.726	65
n.a.	sandy loam	S	<=15	n.a.	n.a.	11-20	farmyard manure	n.a.	n.a.	n.a.	1.44	0.33	0.52	14.256	22.464	65
n.a.	sandy loam	S	>20-30	n.a.	n.a.	11-20	green manure	n.a.	n.a.	n.a.	1.39	0.29	0.45	12.093	18.765	65
n.a.	sandy loam	S	>20-30	n.a.	n.a.	11-20	straw	n.a.	n.a.	n.a.	1.46	0.29	0.45	12.702	19.71	65
n.a.	sandy loam	S	>20-30	n.a.	n.a.	11-20	farmyard manure	n.a.	n.a.	n.a.	1.53	0.29	0.48	13.311	22.032	65
n.a.	sandy loam	S	>30	n.a.	n.a.	11-20	straw	n.a.	n.a.	n.a.	1.46	0.13	0.21	5.694	9.198	65
n.a.	sandy loam	S	>30	n.a.	n.a.	11-20	farmyard manure	n.a.	n.a.	n.a.	1.51	0.13	0.21	5.889	9.513	65
n.a.	sandy loam	S	>30	n.a.	n.a.	11-20	straw	n.a.	n.a.	n.a.	1.56	0.1	0.14	4.68	6.552	65
n.a.	sandy loam	S	>30	n.a.	n.a.	11-20	farmyard manure	n.a.	n.a.	n.a.	1.59	0.1	0.14	4.77	6.678	65
n.a.	sandy loam	S	>30	n.a.	n.a.	11-20	green manure	n.a.	n.a.	n.a.	1.64	0.13	0.22	6.396	10.824	65
n.a.	sandy loam	S	>30	n.a.	n.a.	11-20	farmyard manure	n.a.	n.a.	n.a.	1.73	0.1	0.15	5.19	7.785	65
n.a.	n.a.	N	<=15	n.a.	<1	3-5	cattle manure	n.a.	n.a.	n.a.	1.36	0.79	0.96	32.232	39.168	66
n.a.	n.a.	N	<=15	n.a.	<1	6-10	cattle manure	n.a.	n.a.	n.a.	1.36	0.47	0.84	19.176	34.272	66
n.a.	n.a.	N	<=15	n.a.	<1	11-20	cattle manure	n.a.	n.a.	n.a.	1.36	0.37	0.71	15.096	28.968	66
n.a.	n.a.	N	<=15	n.a.	<1	11-20	cattle manure	n.a.	n.a.	n.a.	1.36	0.43	0.72	17.544	29.376	66
n.a.	n.a.	S	<=15	>7.5	n.a.	11-20	farmyard manure	n.a.	n.a.	yes	1.32	1.15	1.35	45.54	53.46	67
n.a.	n.a.	S	<=15	n.a.	n.a.	11-20	farmyard manure + green manure	n.a.	n.a.	yes	1.32	1.15	1.52	45.54	60.192	67
n.a.	n.a.	S	<=15	n.a.	n.a.	11-20	farmyard manure	n.a.	n.a.	yes	1.35	0.96	1.3	38.88	52.65	67
n.a.	n.a.	S	<=15	n.a.	n.a.	11-20	farmyard manure	n.a.	n.a.	yes	1.35	0.96	1.34	67.8	83.2	67
n.a.	n.a.	S	<=15	n.a.	n.a.	11-20	farmyard manure + green manure	n.a.	n.a.	yes	1.35	0.96	1.34	38.88	54.27	67
n.a.	n.a.	S	>20-30	n.a.	n.a.	11-20	farmyard manure	n.a.	n.a.	yes	1.4	0.67	0.88	28.14	36.96	67
n.a.	n.a.	S	>20-30	n.a.	n.a.	11-20	farmyard manure + green manure	n.a.	n.a.	yes	1.4	0.67	0.92	28.14	38.64	67
n.a.	n.a.	S	>20-30	n.a.	n.a.	11-20	farmyard manure + green manure	n.a.	n.a.	yes	1.4	0.67	0.92	67.8	80.8	67
n.a.	n.a.	S	>20-30	n.a.	n.a.	11-20	green manure	n.a.	n.a.	yes	1.4	0.67	0.88	67.8	69.5	67
conventional	n.a.	S	16-20	6.5-7.5	<1	>20	farmyard manure	n.a.	n.a.	yes	1.18	n.a.	n.a.	4.9	21.6	68
conventional	n.a.	S	16-20	6.5-7.5	<1	>20	farmyard manure	n.a.	n.a.	yes	1.18	n.a.	n.a.	4.9	30.8	68
conventional	n.a.	S	16-20	6.5-7.5	<1	>20	straw	n.a.	n.a.	yes	1.18	n.a.	n.a.	4.9	7.4	68
conventional	n.a.	S	n.a.	>7.5	1-2	>20	farmyard manure	2.5	55	yes	n.a.	n.a.	n.a.	34.2	42.4	69
conventional	n.a.	S	n.a.	>7.5	1-2	>20	straw	7.5	165	yes	n.a.	n.a.	n.a.	34.2	44.2	69
conventional	n.a.	S	n.a.	>7.5	1-2	>20	straw	7.5	165	yes	n.a.	n.a.	n.a.	34.2	45.3	69
n.a.	loamy	N	>20-30	n.a.	1-2	11-20	cattle manure	n.a.	n.a.	no	1.57	1.06	1.51	49.926	71.121	70
n.a.	loamy	N	>20-30	n.a.	1-2	11-20	pig manure	n.a.	n.a.	no	1.57	1.06	1.26	49.926	59.346	70
n.a.	loamy	N	>20-30	n.a.	1-2	11-20	cattle manure	n.a.	n.a.	yes	1.57	1.06	1.57	49.926	73.947	70
n.a.	loamy	N	>20-30	n.a.	1-2	11-20	pig manure	n.a.	n.a.	yes	1.57	1.06	1.09	49.926	51.339	70
reduced	loamy	S	16-20	<6.5	<1	>20	pig manure	22.5	517.5	no	1.24	n.a.	n.a.	37.6	45.6	71
reduced	loamy	S	16-20	<6.5	<1	>20	pig manure	22.5	517.5	yes	1.24	n.a.	n.a.	37.6	47.8	71
reduced	n.a.	S	>30	>7.5	1-2	>20	farmyard manure	23	529	n.a.	1.35005	0.95	1.04	38.4765	42.1216	72
reduced	n.a.	S	>30	>7.5	1-2	>20	straw	23	529	n.a.	1.48295	0.95	0.68	42.2639	30.2521	72
reduced	n.a.	S	>30	>7.5	1-2	>20	farmyard manure	23	529	n.a.	1.48295	0.31	0.45	13.7914	20.0198	72
reduced	n.a.	S	>30	>7.5	1-2	>20	straw	23	529	n.a.	1.46397	0.31	0.33	13.6149	14.4933	72
reduced	n.a.	S	>30	>7.5	1-2	>20	farmyard manure	23	529	n.a.	1.46397	0.38	0.59	16.6893	25.9123	72
reduced	n.a.	S	>30	>7.5	1-2	>20	straw	23	529	n.a.	1.48011	0.38	0.37	16.8733	16.4292	72
reduced	n.a.	S	>30	>7.5	1-2	>20	farmyard manure	23	529	n.a.	1.48011	0.32	0.37	14.2091	16.4292	72
reduced	n.a.	S	>30	>7.5	1-2	>20	straw	23	529	n.a.	1.66	0.32	0.32	15.936	15.936	72
reduced	n.a.	S	>30	>7.5	1-2	>20	farmyard manure	23	529	n.a.	n.a.	n.a.	n.a.	33.67	49.5	72
reduced	n.a.	S	>30	>7.5	1-2	>20	straw	23	529	n.a.	n.a.	n.a.	n.a.	33.67	33.73	72
reduced	n.a.	S	16-20	>7.5	1-2	>20	farmyard manure	23	529	n.a.	1.28374	1.4	2.14	53.917	82.4159	72
reduced	n.a.	S	16-20	>7.5	1-2	>20	straw	23	529	n.a.	1.66	1.4	1.58	69.72	78.684	72
conventional	n.a.	S	16-20	>7.5	<1	11-20	farmyard manure	22.5	337.5	n.a.	1.58	n.a.	n.a.	22.1	24.7	73
conventional	n.a.	S	16-20	>7.5	<1	11-20	cattle manure	30	450	n.a.	1.3	n.a.	n.a.	19.1	29.1	73
conventional	n.a.	S	16-20	>7.5	<1	11-20	horse manure	30	450	n.a.	1.49	n.a.	n.a.	17.2	25.1	73
conventional	silty loam	S	16-20	6.5-7.5	1-2	>20	green manure	n.a.	n.a.	no	n.a.	n.a.	n.a.	28.1	21	74
conventional	silty loam	S	16-20	6.5-7.5	1-2	>20	green manure	n.a.	n.a.	no	n.a.	n.a.	n.a.	28.1	29.2	74
conventional	silty loam	S	16-20	6.5-7.5	1-2	>20	farmyard manure + green manure	n.a.	n.a.	no	n.a.	n.a.	n.a.	28.1	33.9	74
conventional	silty loam	S	16-20	6.5-7.5	1-2	>20	farmyard manure + green manure	n.a.	n.a.	no	n.a.	n.a.	n.a.	28.1	32.7	74
conventional	silty loam	S	16-20	6.5-7.5	1-2	>20	green manure + straw	n.a.	n.a.	no	n.a.	n.a.	n.a.	28.1	31.8	74
n.a.	sandy clay loam	S	<=15	6.5-7.5	<1	>20	farmyard manure	5	205	no	1.4	0.63	0.73	26.46	30.66	75
n.a.	sandy clay loam	S	<=15	6.5-7.5	<1	>20	farmyard manure	5	205	yes	1.4	0.63	0.88	26.46	36.96	75
n.a.	sandy clay loam	S	<=15	6.5-7.5	<1	>20	farmyard manure	5	205	yes	1.4	0.63	0.92	26.46	38.64	75
n.a.	sandy clay loam	S	<=15	6.5-7.5	<1	>20	farmyard manure	5	205	yes	1.4	0.63	0.92	26.46	38.64	75
n.a.	sandy clay loam	S	<=15	6.5-7.5	<1	>20	farmyard manure	5	205	yes	1.4	0.63	0.93	26.46	39.06	75
conventional	sandy loam	N	16-20	n.a.	n.a.	>20	farmyard manure	n.a.	n.a.	no	1.31603	1.17	1.49	46.1927	58.8266	76
conventional	sandy loam	N	16-20	n.a.	n.a.	>20	straw	n.a.	n.a.	no	1.31603	1.17	1.29	46.1927	50.9304	76
conventional	sandy loam	N	16-20	n.a.	n.a.	>20	farmyard manure + straw	n.a.	n.a.	yes	1.31603	1.17	1.55	46.1927	61.1954	76
conventional	sandy loam	N	16-20	n.a.	n.a.	>20	straw	n.a.	n.a.	yes	1.31603	1.17	1.3	46.1927	51.3252	76
n.a.	n.a.	S	<=15	<6.5	<1	n.a.	n.a.	n.a.	n.a.	n.a.	n.a.	n.a.	n.a.	37.4	42	77
n.a.	n.a.	S	<=15	<6.5	<1	n.a.	n.a.	n.a.	n.a.	n.a.	n.a.	n.a.	n.a.	21.4	32.9	77
n.a.	loamy sand	S	<=15	>7.5	<1	6-10	farmyard manure	15	135	no	n.a.	n.a.	n.a.	7.84	9.99	78
n.a.	clay loam	S	<=15	>7.5	<1	11-20	farmyard manure	25	375	no	n.a.	n.a.	n.a.	17.69	23.08	79
n.a.	clay loam	S	>20-30	>7.5	<1	11-20	farmyard manure	25	375	no	n.a.	n.a.	n.a.	18.43	23.01	79
conventional	clay loam	S	16-20	<6.5	>2	6-10	farmyard manure	7.5	n.a.	yes	1.03	n.a.	n.a.	57.9	59.8	80
conventional	clay loam	S	16-20	<6.5	>2	6-10	farmyard manure	15	n.a.	yes	1.03	n.a.	n.a.	57.9	65.1	80
conventional	clay loam	S	16-20	<6.5	>2	6-10	farmyard manure	22.5	n.a.	yes	1.03	n.a.	n.a.	57.9	66.3	80
conventional	clay loam	S	16-20	<6.5	>2	6-10	farmyard manure	22.5	n.a.	yes	1.03	n.a.	n.a.	57.9	68.5	80
conventional	silty loam	S	>20-30	>7.5	<1	11-20	farmyard manure	n.a.	n.a.	n.a.	1.44966	0.43	0.49	18.7006	21.31	81
conventional	silty loam	S	>30	>7.5	<1	11-20	farmyard manure	n.a.	n.a.	n.a.	1.4532	0.35	0.37	15.2586	16.1305	81
conventional	silty loam	S	>30	>7.5	<1	11-20	farmyard manure	n.a.	n.a.	n.a.	1.45632	0.31	0.33	13.5438	14.4176	81
conventional	silty loam	S	>30	>7.5	<1	11-20	farmyard manure	n.a.	n.a.	n.a.	1.46006	0.23	0.25	10.0744	10.9505	81
conventional	silty loam	S	>30	>7.5	<1	11-20	farmyard manure	n.a.	n.a.	n.a.	1.4644	0.2	0.17	8.7864	7.46844	81
conventional	silty loam	S	16-20	>7.5	<1	11-20	farmyard manure	n.a.	n.a.	n.a.	1.42236	0.78	1.14	33.2832	48.6447	81
conventional	sandy loam	S	<=15	<6.5	<1	>20	farmyard manure	10	320	yes	n.a.	n.a.	n.a.	12.2	21	82
conventional	sandy loam	S	>20-30	<6.5	<1	>20	farmyard manure	10	320	yes	n.a.	n.a.	n.a.	12.1	18.3	82
conventional	sandy loam	S	>30	n.a.	<1	>20	farmyard manure	11	352	yes	n.a.	n.a.	n.a.	11.4	17.7	82
conventional	sandy loam	S	<=15	<6.5	<1	>20	farmyard manure	12	384	yes	n.a.	n.a.	n.a.	12.2	22.2	82
conventional	sandy loam	S	>20-30	<6.5	<1	>20	farmyard manure	13	416	yes	n.a.	n.a.	n.a.	12.1	19.6	82
conventional	sandy loam	S	>30	n.a.	<1	>20	farmyard manure	14	448	yes	n.a.	n.a.	n.a.	11.4	21.9	82
reduced	silty clay loam	S	16-20	>7.5	<1	6-10	cattle manure	25	200	no	1.32	0.89	1.49	35.244	59.004	83
reduced	silty clay loam	S	16-20	>7.5	<1	6-10	cattle manure	50	400	no	1.23	0.89	1.97	32.841	72.693	83
reduced	silty clay loam	S	16-20	>7.5	<1	6-10	cattle manure	100	800	no	1.06	0.89	2.24	28.302	71.232	83
conventional	n.a.	S	<=15	>7.5	n.a.	>20	farmyard manure	10	250	no	n.a.	n.a.	n.a.	15.8	32.4	84
conventional	n.a.	S	>20-30	>7.5	n.a.	>20	farmyard manure	10	250	no	n.a.	n.a.	n.a.	6.9	9.4	84
conventional	n.a.	S	>30	>7.5	n.a.	>20	farmyard manure	10	250	no	n.a.	n.a.	n.a.	6	6	84
conventional	n.a.	S	>30	>7.5	n.a.	>20	farmyard manure	10	250	no	n.a.	n.a.	n.a.	5.1	5.4	84
conventional	n.a.	S	<=15	6.5-7.5	n.a.	>20	farmyard manure	10	230	no	n.a.	n.a.	n.a.	10.9	18.7	84
conventional	n.a.	S	<=15	6.5-7.5	n.a.	>20	farmyard manure	10	250	no	n.a.	n.a.	n.a.	15.6	22.6	84
conventional	n.a.	S	>20-30	6.5-7.5	n.a.	>20	farmyard manure	10	230	no	n.a.	n.a.	n.a.	6.5	7.6	84
conventional	n.a.	S	>20-30	6.5-7.5	n.a.	>20	farmyard manure	10	250	no	n.a.	n.a.	n.a.	11.6	14.1	84
conventional	n.a.	S	>30	6.5-7.5	n.a.	>20	farmyard manure	10	230	no	n.a.	n.a.	n.a.	3.4	4.6	84
conventional	n.a.	S	>30	6.5-7.5	n.a.	>20	farmyard manure	10	230	no	n.a.	n.a.	n.a.	2.3	2.5	84
conventional	n.a.	S	>30	6.5-7.5	n.a.	>20	farmyard manure	10	250	no	n.a.	n.a.	n.a.	5.8	7	84
conventional	n.a.	S	>30	6.5-7.5	n.a.	>20	farmyard manure	10	250	no	n.a.	n.a.	n.a.	4.2	4.7	84
n.a.	sandy loam	S	16-20	>7.5	<1	11-20	farmyard manure	2.76	49.68	no	n.a.	n.a.	n.a.	11	22.5	85
n.a.	sandy loam	S	16-20	>7.5	<1	11-20	farmyard manure	1.38	24.84	yes	n.a.	n.a.	n.a.	11	18.1	85
n.a.	sandy loam	S	<=15	>7.5	<1	>20	farmyard manure	n.a.	n.a.	no	n.a.	n.a.	n.a.	6.84	9.18	86
n.a.	sandy loam	S	<=15	>7.5	<1	>20	farmyard manure	n.a.	n.a.	no	n.a.	n.a.	n.a.	7.35	2.1	86
n.a.	sandy loam	S	>20-30	>7.5	<1	>20	farmyard manure	n.a.	n.a.	no	n.a.	n.a.	n.a.	4.36	5.28	86
n.a.	sandy loam	S	>20-30	>7.5	<1	>20	farmyard manure	n.a.	n.a.	no	n.a.	n.a.	n.a.	6.04	8.31	86
n.a.	sandy loam	S	>30	>7.5	<1	>20	farmyard manure	n.a.	n.a.	no	n.a.	n.a.	n.a.	2.89	4.59	86
n.a.	sandy loam	S	>30	>7.5	<1	>20	farmyard manure	n.a.	n.a.	no	n.a.	n.a.	n.a.	3.37	3.69	86
n.a.	sandy loam	S	>30	>7.5	<1	>20	farmyard manure	n.a.	n.a.	no	n.a.	n.a.	n.a.	4.13	5.1	86
n.a.	sandy loam	S	>30	>7.5	<1	>20	farmyard manure	n.a.	n.a.	no	n.a.	n.a.	n.a.	4.99	6.44	86
conventional	n.a.	S	16-20	<6.5	1-2	11-20	farmyard manure	n.a.	n.a.	yes	1.19841	1.78	2.75	63.995	98.8687	87
conventional	n.a.	S	16-20	<6.5	1-2	11-20	farmyard manure	n.a.	n.a.	yes	1.19841	1.78	3.37	63.995	121.159	87
conventional	n.a.	S	16-20	<6.5	1-2	11-20	straw	n.a.	n.a.	yes	1.19841	1.78	2.29	63.995	82.3307	87
conventional	n.a.	S	16-20	<6.5	1-2	11-20	farmyard manure	n.a.	n.a.	yes	1.22685	1.62	2.48	59.6248	91.2775	87
conventional	n.a.	S	16-20	<6.5	1-2	11-20	farmyard manure	n.a.	n.a.	yes	1.22685	1.62	2.73	59.6248	100.479	87
conventional	n.a.	S	16-20	<6.5	1-2	11-20	straw	n.a.	n.a.	yes	1.22685	1.62	1.85	59.6248	68.0901	87
conventional	n.a.	S	16-20	<6.5	1-2	11-20	farmyard manure	n.a.	n.a.	yes	1.28949	1.86	2.06	71.9534	79.6903	87
conventional	n.a.	S	16-20	<6.5	1-2	11-20	farmyard manure	n.a.	n.a.	yes	1.28949	1.86	2.17	71.9534	83.9456	87
conventional	n.a.	S	16-20	<6.5	1-2	11-20	straw	n.a.	n.a.	yes	1.28949	1.86	2.11	71.9534	81.6245	87
n.a.	sandy loam	S	>30	<6.5	<1	>20	farmyard manure	10	300	yes	n.a.	n.a.	n.a.	35.5	54.7	88
n.a.	sandy loam	S	>30	<6.5	<1	>20	farmyard manure	10	300	yes	n.a.	n.a.	n.a.	35.5	60.3	88
n.a.	silty loam	S	16-20	n.a.	1-2	>20	farmyard manure	30	750	no	1.32033	1.56	1.8096	61.7914	71.678	89
n.a.	silty loam	S	16-20	n.a.	1-2	>20	farmyard manure	30	750	no	1.32033	1.56	2.0474	61.7914	81.0972	89
n.a.	silty loam	S	16-20	n.a.	1-2	>20	farmyard manure	30	750	yes	1.32033	1.56	1.9778	61.7914	78.3403	89
n.a.	silty loam	S	16-20	n.a.	1-2	>20	farmyard manure	30	750	yes	1.32033	1.56	1.9894	61.7914	78.7998	89
n.a.	silty loam	S	16-20	n.a.	1-2	>20	farmyard manure	30	750	yes	1.32033	1.56	1.7806	61.7914	70.5293	89
n.a.	silty loam	S	16-20	n.a.	1-2	>20	farmyard manure	30	750	yes	1.32033	1.56	1.7458	61.7914	69.1509	89
n.a.	silty loam	S	16-20	n.a.	1-2	>20	farmyard manure	30	750	yes	1.32033	1.56	1.6994	61.7914	67.313	89
n.a.	silty loam	S	16-20	n.a.	1-2	>20	farmyard manure	30	750	yes	1.32033	1.56	1.8502	61.7914	73.2861	89
n.a.	silty loam	S	16-20	n.a.	1-2	>20	farmyard manure	30	750	yes	1.32033	1.56	1.9546	61.7914	77.4214	89
n.a.	silty loam	S	16-20	n.a.	1-2	>20	farmyard manure	30	750	yes	1.32033	1.56	2.0358	61.7914	80.6377	89
n.a.	silty loam	S	16-20	n.a.	1-2	>20	farmyard manure	60	1500	yes	1.32033	1.56	1.8966	61.7914	75.124	89
n.a.	silty loam	S	16-20	n.a.	1-2	>20	farmyard manure	60	1500	yes	1.32033	1.56	1.8038	61.7914	71.4482	89
n.a.	silty loam	S	16-20	n.a.	1-2	>20	farmyard manure	60	1500	yes	1.32033	1.56	2.3722	61.7914	93.9625	89
n.a.	silty loam	S	16-20	n.a.	1-2	>20	farmyard manure	60	1500	yes	1.32033	1.56	2.2446	61.7914	88.9082	89
n.a.	silty loam	S	16-20	n.a.	1-2	>20	farmyard manure	60	1500	yes	1.32033	1.56	2.2678	61.7914	89.8272	89
n.a.	silty loam	S	16-20	n.a.	1-2	>20	farmyard manure	60	1500	yes	1.32033	1.56	1.9662	61.7914	77.8809	89
conventional	sandy loam	S	>30	6.5-7.5	1-2	11-20	farmyard manure	n.a.	n.a.	yes	1.2	n.a.	n.a.	70.8	89.7	90
conventional	sandy loam	S	>30	6.5-7.5	1-2	11-20	green manure	n.a.	n.a.	yes	1.2	n.a.	n.a.	70.8	86.4	90
conventional	silty clay	T	n.a.	6.5-7.5	n.a.	6-10	farmyard manure	7.5	52.5	n.a.	n.a.	n.a.	n.a.	25.81	40.18	91
conventional	silty clay	T	n.a.	6.5-7.5	n.a.	11-20	farmyard manure	7.5	142.5	n.a.	n.a.	n.a.	n.a.	30.13	37.19	91
conventional	silty clay	T	n.a.	6.5-7.5	n.a.	11-20	farmyard manure	10	200	n.a.	n.a.	n.a.	n.a.	28.99	36.14	91
conventional	sandy loam	T	n.a.	6.5-7.5	n.a.	>20	farmyard manure	10	340	n.a.	n.a.	n.a.	n.a.	26.16	34.61	91
conventional	silt loam	S	16-20	n.a.	1-2	>20	farmyard manure	n.a.	n.a.	no	n.a.	n.a.	n.a.	29.3	38.9	92
conventional	silt loam	S	16-20	n.a.	1-2	>20	farmyard manure	n.a.	n.a.	yes	n.a.	n.a.	n.a.	29.3	38.9	92
conventional	silt loam	S	16-20	n.a.	1-2	>20	farmyard manure	n.a.	n.a.	yes	n.a.	n.a.	n.a.	29.3	41.9	92
conventional	silt loam	S	16-20	n.a.	1-2	>20	farmyard manure	n.a.	n.a.	yes	n.a.	n.a.	n.a.	29.3	45.1	92
conventional	sandy clay loam	S	>30	n.a.	n.a.	>20	farmyard manure	15	480	yes	n.a.	n.a.	n.a.	48.8	72.4	93
n.a.	silty clay loam	S	<=15	>7.5	n.a.	3-5	farmyard manure	5	25	no	1.3784	0.78	0.94	32.2546	38.8709	94
n.a.	silty clay loam	S	<=15	>7.5	n.a.	6-10	farmyard manure	5	30	no	1.3784	0.87	0.99	35.9762	40.9385	94
n.a.	silty clay loam	S	<=15	>7.5	n.a.	3-5	farmyard manure	10	50	no	1.3784	0.78	1.13	32.2546	46.7278	94
n.a.	silty clay loam	S	<=15	>7.5	n.a.	6-10	farmyard manure	10	60	no	1.3784	0.87	1	35.9762	41.352	94
n.a.	silty clay loam	S	<=15	>7.5	n.a.	3-5	farmyard manure	15	75	no	1.3784	0.78	1.31	32.2546	54.1711	94
n.a.	silty clay loam	S	<=15	>7.5	n.a.	6-10	farmyard manure	15	90	no	1.3784	0.87	1.13	35.9762	46.7278	94
n.a.	n.a.	S	16-20	n.a.	n.a.	11-20	n.a.	75	1500	n.a.	n.a.	n.a.	n.a.	19.49	25.99	95
n.a.	n.a.	S	16-20	n.a.	n.a.	11-20	n.a.	75	1500	n.a.	n.a.	n.a.	n.a.	19.49	24.01	95
reduced	clay	S	>30	6.5-7.5	n.a.	3-5	farmyard manure	5	20	no	1.4504	0.32	0.34	13.9238	14.7941	96
reduced	clay	S	16-20	6.5-7.5	n.a.	3-5	farmyard manure	5	20	no	1.44884	0.32	0.35	13.9089	15.2128	96
reduced	clay	S	>30	6.5-7.5	n.a.	3-5	farmyard manure	10	40	no	1.4504	0.32	0.34	13.9238	14.7941	96
reduced	clay	S	16-20	6.5-7.5	n.a.	3-5	farmyard manure	10	40	no	1.44884	0.32	0.36	13.9089	15.6475	96
reduced	clay	S	>30	6.5-7.5	n.a.	3-5	farmyard manure	15	60	no	1.4504	0.32	0.35	13.9238	15.2292	96
reduced	clay	S	16-20	6.5-7.5	n.a.	3-5	farmyard manure	15	60	no	1.44884	0.32	0.4	13.9089	17.3861	96
conventional	silt loam	N	<=15	n.a.	n.a.	3-5	cattle manure	n.a.	180	no	1.44604	0.174	0.1856	7.54833	8.05155	97
conventional	silt loam	N	<=15	n.a.	n.a.	6-10	cattle manure	n.a.	180	no	1.44604	0.174	0.174	7.54833	7.54833	97
conventional	silt loam	N	<=15	n.a.	n.a.	6-10	cattle manure	n.a.	450	no	1.44604	0.174	0.2262	7.54833	9.81283	97
n.a.	sandy loam	S	<=15	6.5-7.5	<1	11-20	green manure	0.55	6.05	yes	1.38424	0.45	0.62	18.6872	25.7469	98
n.a.	sandy loam	S	<=15	6.5-7.5	<1	11-20	farmyard manure	0.6	6.6	yes	1.38424	0.45	0.63	18.6872	26.1621	98
n.a.	sandy loam	S	<=15	6.5-7.5	<1	11-20	straw	3.05	33.55	yes	1.38424	0.45	0.65	18.6872	26.9927	98
n.a.	clay loam	N	<=15	n.a.	n.a.	11-20	n.a.	n.a.	289	no	1.2	1.392	0.65	50.112	23.4	99
n.a.	sandy loam	N	<=15	n.a.	n.a.	11-20	n.a.	n.a.	289	no	1.5	1.682	1.856	75.69	83.52	99
n.a.	silt loam	N	<=15	n.a.	n.a.	11-20	n.a.	n.a.	289	no	1.3	1.392	1.44	54.288	56.16	99
conventional	silty clay	S	>20-30	>7.5	<1	6-10	farmyard manure	n.a.	180	no	1.44	0.58	0.75	25.056	32.4	100
conventional	silty clay	S	>20-30	>7.5	<1	6-10	farmyard manure	n.a.	180	no	1.44	0.58	0.87	25.056	37.584	100
conventional	silty clay	S	>20-30	>7.5	<1	6-10	farmyard manure	n.a.	180	no	1.44	0.58	0.87	25.056	37.584	100
conventional	silty clay	S	>20-30	>7.5	<1	6-10	farmyard manure	n.a.	180	no	1.44	0.58	0.81	25.056	34.992	100
conventional	silty clay	S	>20-30	>7.5	<1	6-10	farmyard manure	n.a.	180	no	1.44	0.58	0.99	25.056	42.768	100
conventional	silty clay	S	>20-30	>7.5	<1	6-10	farmyard manure	n.a.	180	no	1.44	0.58	1.04	25.056	44.928	100
conventional	sandy loam	N	16-20	>7.5	n.a.	>20	green manure + farmyard manure + straw	n.a.	n.a.	no	1.36	0.89	0.96	36.312	39.168	101
conventional	sandy loam	N	16-20	>7.5	n.a.	>20	farmyard manure + green manure	n.a.	n.a.	no	1.36	0.89	0.98	36.312	39.984	101
conventional	sandy loam	N	16-20	>7.5	n.a.	>20	green manure + straw	n.a.	n.a.	no	1.36	0.89	0.93	36.312	37.944	101
conventional	sandy loam	N	16-20	>7.5	n.a.	>20	green manure + farmyard manure + straw	n.a.	n.a.	no	1.37	0.82	0.99	33.702	40.689	101
conventional	sandy loam	N	16-20	>7.5	n.a.	>20	green manure + farmyard manure + straw	n.a.	n.a.	no	1.37	0.85	0.92	34.935	37.812	101
conventional	sandy loam	N	16-20	>7.5	n.a.	>20	farmyard manure + green manure	n.a.	n.a.	no	1.37	0.82	0.9	33.702	36.99	101
conventional	sandy loam	N	16-20	>7.5	n.a.	>20	farmyard manure + green manure	n.a.	n.a.	no	1.37	0.85	0.85	34.935	34.935	101
conventional	sandy loam	N	16-20	>7.5	n.a.	>20	green manure + straw	n.a.	n.a.	no	1.37	0.82	0.88	33.702	36.168	101
conventional	sandy loam	N	16-20	>7.5	n.a.	>20	green manure + straw	n.a.	n.a.	no	1.37	0.85	0.92	34.935	37.812	101
conventional	sandy loam	N	16-20	>7.5	n.a.	>20	farmyard manure	n.a.	n.a.	no	1.38	0.75	0.86	31.05	35.604	101
conventional	sandy loam	N	16-20	>7.5	n.a.	>20	farmyard manure + straw	n.a.	n.a.	no	1.38	0.75	0.88	31.05	36.432	101
conventional	sandy loam	N	16-20	>7.5	n.a.	>20	green manure + farmyard manure + straw	n.a.	n.a.	no	1.38	0.8	1	33.12	41.4	101
conventional	sandy loam	N	16-20	>7.5	n.a.	>20	farmyard manure + green manure	n.a.	n.a.	no	1.38	0.8	0.91	33.12	37.674	101
conventional	sandy loam	N	16-20	>7.5	n.a.	>20	green manure + straw	n.a.	n.a.	no	1.38	0.8	0.9	33.12	37.26	101
conventional	sandy loam	N	16-20	>7.5	n.a.	>20	straw	n.a.	n.a.	no	1.38	0.75	0.8	31.05	33.12	101

## Sheet: Dataset 2
Relative SOC response
Category		Mean	Standard deviation	Upper CI	Lower CI	n
tillage intensity	reduced	0.28243	0.418663	0.35797	0.206889	118
	conventional	0.352054	0.458917	0.406196	0.297912	276
sampling depth [cm]	<=15	0.332528	0.320905	0.393909	0.271146	105
	16-20	0.414538	0.489107	0.469702	0.359374	302
	>20-30	0.281534	0.21498	0.331897	0.231172	70
	>30	0.242794	0.297856	0.300317	0.18527	103
climate	S	0.395487	0.445879	0.437582	0.353391	431
	N	0.237183	0.259403	0.280153	0.194213	140
	T	0.300278	0.219368	0.394103	0.206452	21
duration [years]	3-5	0.336689	0.42283	0.458881	0.214497	46
	6-10	0.272334	0.298751	0.321646	0.223022	141
	11-20	0.367324	0.303055	0.417525	0.317122	140
	>20	0.400493	0.508153	0.464124	0.336863	245
initial SOC [%]	<1	0.459282	0.568595	0.542119	0.376446	181
	1-2	0.253396	0.212216	0.293796	0.212996	106
	>2	0.369613	0.305513	0.458877	0.280348	45
texture	sand	0.445186	0.397537	0.516613	0.373759	119
	silt	0.300903	0.266106	0.348123	0.253682	122
	loam	0.28763	0.340438	0.349583	0.225676	116
	clay	0.373749	0.318461	0.435552	0.311945	102
pH	<6.5	0.369876	0.293105	0.421056	0.318697	126
	6.5-7.5	0.336405	0.666901	0.468445	0.204365	98
	>7.5	0.361497	0.370707	0.415208	0.307786	183
manure type	green manure	0.173071	0.180131	0.222031	0.124111	52
	cattle manure	0.320474	0.385192	0.389682	0.251265	119
	cattle manure + straw	0.349788	0.0375557	0.401838	0.297739	2
	farmyard manure	0.414383	0.549068	0.495045	0.33372	178
	straw	0.225765	0.22249	0.288062	0.163468	49
	pig manure	0.497786	0.309178	0.56823	0.427341	74
	farmyard manure + straw	0.232338	0.0810761	0.324085	0.140592	3
	green manure + farmyard manure	0.614035	0.243095	0.889123	0.338947	3
	poultry manure	0.390799	0.174646	0.463779	0.317819	22
	green manure + straw	0.114567	0.0577978	0.157384	0.0717496	7
	horse manure	0.227002	0.19534	0.342441	0.111563	11
	farmyard manure + green manure	0.215699	0.118072	0.279884	0.151515	13
	green manure + farmyard manure + straw	0.15458	0.0873079	0.240142	0.0690186	4
	horse manure + cattle manure	1.00352	0.251787	1.25027	0.75677	4
	pig manure + green manure	1.26437	0.150307	1.43446	1.09428	3
	sheep manure	0.354762	0.307512	0.464804	0.24472	30
cumulated amount [Mg ha-1]	<500	0.375459	0.303525	0.418733	0.332186	189
	500-1000	0.274173	0.330142	0.355058	0.193289	64
	1000-2000	0.302584	0.33564	0.404093	0.201075	42
	>2000	0.191519	0.167764	0.290662	0.092377	11
annualy amount [Mg ha-1]	0-25	0.389702	0.305164	0.433796	0.345608	184
	>25-50	0.28354	0.29142	0.357279	0.2098	60
	>50-100	0.244354	0.28242	0.340714	0.147995	33
	>100	0.144926	0.125363	0.193114	0.096738	26
NPK	Yes	0.400784	0.478432	0.454744	0.346824	302
	No	0.304281	0.291249	0.34358	0.264983	211
Absolute SOC response
Category		Mean [Mg ha-1]	Standard deviation	Upper CI	Lower CI	n
tillage intensity	reduced	8.5064	11.2937	10.5442	6.46864	118
	conventional	10.657	11.436	12.0062	9.30785	276
sampling depth [cm]	<=15	9.52442	9.7921	11.3974	7.65143	105
	16-20	13.5659	12.5151	14.9774	12.1544	302
	>20-30	8.09463	6.08249	9.51954	6.66971	70
	>30	4.59103	6.06311	5.76196	3.42009	103
climate	S	10.0728	9.5233	10.9719	9.1737	431
	N	13.0043	15.4673	15.5664	10.4421	140
	T	8.51533	5.79523	10.994	6.03667	21
duration [years]	3-5	9.09663	9.76263	11.9179	6.27536	46
	6-10	10.0905	10.2073	11.7754	8.40571	141
	11-20	12.5263	13.7233	14.7996	10.2531	140
	>20	10.5759	10.6186	11.9056	9.24627	245
initial SOC [%]	<1	9.75506	9.72014	11.1711	8.33898	181
	1-2	12.3615	11.6344	14.5763	10.1466	106
	>2	21.4784	19.7777	27.257	15.6998	45
texture	sand	8.24658	8.53947	9.78089	6.71227	119
	silt	9.32564	8.37756	10.8122	7.83904	122
	loam	11.6942	11.7853	13.8389	9.54947	116
	clay	11.2759	8.6024	12.9453	9.6064	102
pH	<6.5	13.1464	9.735	14.8463	11.4466	126
	>7.5	7.90023	9.06711	9.21394	6.58652	183
	6.5-7.5	7.90429	10.5854	10.0001	5.8085	98
manure type	green manure	5.07404	6.87183	6.94183	3.20626	52
	cattle manure	14.9869	15.5684	17.7841	12.1897	119
	cattle manure + straw	12.06	0.763675	13.1184	11.0016	2
	farmyard manure	9.67053	8.97369	10.9888	8.35222	178
	straw	6.45058	5.6011	8.01888	4.88227	49
	pig manure	15.7834	11.5768	18.4212	13.1457	74
	farmyard manure + straw	11.3309	5.1989	17.214	5.44781	3
	green manure + farmyard manure	2.73	1.0808	3.95304	1.50696	3
	poultry manure	8.86	7.06853	11.8138	5.90625	22
	green manure + straw	4.465	3.04403	6.72005	2.20995	7
	horse manure	8.27164	6.23739	11.9577	4.58557	11
	farmyard manure + green manure	8.83477	6.15265	12.1794	5.49015	13
	green manure + farmyard manure + straw	5.25	2.80241	7.99636	2.50364	4
	horse manure + cattle manure	30.1388	7.56193	37.5494	22.7281	4
	pig manure + green manure	41.91	4.98222	47.5479	36.2721	3
	sheep manure	6.95658	4.55498	8.58656	5.3266	30
cumulated amount [Mg ha-1]	<500	9.20142	9.7486	10.5913	7.81157	189
	500-1000	10.0807	10.408	12.6306	7.53074	64
	1000-2000	13.4609	10.8476	16.7416	10.1802	42
	>2000	29.7	31.2064	48.1418	11.2582	11
annualy amount [Mg ha-1]	0-25	9.60806	10.0964	11.0669	8.1492	184
	>25-50	8.81824	8.08919	10.8651	6.77139	60
	>50-100	11.5458	9.46908	14.7766	8.31501	33
	>100	18.755	22.8584	27.5415	9.96852	26
NPK	Yes	11.8812	10.2497	13.0372	10.7252	302
	No	10.188	12.9015	11.9289	8.44722	211

## Sheet: Dataset 3
Relative SOC response
Category		Mean	Standard deviation	Upper CI	Lower CI	n
cumulated amount [Mg ha-1]	NPK	0.313121	0.309626	0.422764	0.203478	269
<500	Yes	0.451904	0.341837	0.523735	0.380072	87
	No	0.316166	0.257599	0.369093	0.263239	91
500-1000	Yes	0.321071	0.339203	0.438599	0.203543	32
	No	0.269028	0.390876	0.460558	0.0774991	16
1000-2000	Yes	0.329037	0.360474	0.453935	0.204139	32
>2000	No	0.191519	0.167764	0.290662	0.092377	11
annualy amount [Mg ha-1]	cumulated amount [Mg ha-1]	0.274665	0.257833	0.377261	0.172069	265
0-25	<500	0.410246	0.303497	0.459477	0.361016	146
	500-1000	0.362369	0.383531	0.526408	0.19833	21
>25-50	<500	0.271036	0.256501	0.375865	0.166208	23
	500-1000	0.253749	0.252695	0.349066	0.158432	27
>50-100	500-1000	0.202442	0.374375	0.391901	0.0129819	15
	1000-2000	0.322866	0.160802	0.404243	0.241489	15
>100	1000-2000	0.0999454	0.0734272	0.133867	0.0660238	18
annualy amount [Mg ha-1]	NPK	0.28276	0.241047	0.363868	0.201652	254
0-25	Yes	0.475158	0.350698	0.547613	0.402703	90
	No	0.328886	0.220696	0.378181	0.279591	77
>25-50	Yes	0.315615	0.28744	0.412234	0.218996	34
	No	0.244238	0.323902	0.386194	0.102282	20
>50-100	Yes	0.237686	0.192417	0.329155	0.146217	17
>100	Yes	0.0949786	0.0711298	0.129832	0.060125	16
climate	cumulated amount [Mg ha-1]	0.296877	0.283173	0.400312	0.193442	291
S	<500	0.397619	0.305483	0.445558	0.349681	156
	500-1000	0.272046	0.328927	0.357438	0.186654	57
	1000-2000	0.338857	0.357457	0.459012	0.218702	34
N	<500	0.217614	0.269481	0.332873	0.102355	21
	>2000	0.191519	0.167764	0.290662	0.092377	11
T	<500	0.363608	0.269925	0.516332	0.210884	12
climate	annualy amount [Mg ha-1]	0.255864	0.262012	0.352411	0.159317	268
S	0-25	0.383598	0.312044	0.430645	0.336552	169
	>25-50	0.301279	0.284702	0.380995	0.221562	49
	>50-100	0.294943	0.320338	0.425862	0.164025	23
	>100	0.0949786	0.0711298	0.129832	0.060125	16
N	>25-50	0.20452	0.321848	0.39472	0.0143198	11
climate	initial SOC [%]	0.360814	0.313699	0.465706	0.255923	318
S	<1	0.48299	0.590616	0.574507	0.391473	160
	1-2	0.227399	0.205081	0.272061	0.182737	81
	>2	0.5177	0.351076	0.664406	0.370995	22
N	<1	0.297535	0.324774	0.451923	0.143148	17
	1-2	0.411299	0.249039	0.53733	0.285267	15
	>2	0.227963	0.161612	0.294012	0.161915	23
climate	sampling depth [cm]	0.280836	0.295477	0.362933	0.19874	563
S	<=15	0.364636	0.32944	0.438704	0.290569	76
	16-20	0.473568	0.535673	0.543719	0.403418	224
	>20-30	0.322881	0.240592	0.397441	0.24832	40
	>30	0.254489	0.300234	0.317944	0.191034	86
N	<=15	0.233729	0.308958	0.359997	0.107462	23
	16-20	0.243931	0.256209	0.301158	0.186703	77
	>20-30	0.229974	0.156318	0.292514	0.167434	24
	>30	0.123482	0.236389	0.251984	-0.00502073	13
climate	manure type	0.315099	0.283285	0.399268	0.23093	491
S	green manure	0.174333	0.189589	0.232366	0.1163	41
	cattle manure	0.367155	0.515025	0.521095	0.213216	43
	farmyard manure	0.424575	0.575688	0.514059	0.335091	159
	straw	0.280511	0.247817	0.363811	0.197211	34
	pig manure	0.531215	0.301406	0.60449	0.457941	65
	poultry manure	0.390799	0.174646	0.463779	0.317819	22
	horse manure	0.227002	0.19534	0.342441	0.111563	11
	sheep manure	0.354762	0.307512	0.464804	0.24472	30
N	cattle manure	0.298964	0.29143	0.366754	0.231175	71
	straw	0.101675	0.0343986	0.119083	0.0842667	15
climate	NPK	0.322598	0.312855	0.400489	0.244707	508
S	Yes	0.41421	0.51005	0.477949	0.350472	246
	No	0.362292	0.307371	0.412151	0.312433	146
N	Yes	0.348139	0.316492	0.441656	0.254621	44
	No	0.169777	0.195541	0.219255	0.120298	60
T	Yes	0.318574	0.23482	0.451437	0.185712	12
climate	pH	0.299068	0.32611	0.394725	0.203411	403
S	<6.5	0.426097	0.306521	0.49014	0.362053	88
	6.5-7.5	0.357267	0.737316	0.519858	0.194676	79
	>7.5	0.387516	0.38106	0.447123	0.327909	157
N	<6.5	0.204154	0.181339	0.279931	0.128377	22
	6.5-7.5	0.225525	0.179675	0.316454	0.134597	15
	>7.5	0.204382	0.253832	0.301952	0.106812	26
T	<6.5	0.288533	0.243024	0.407615	0.169451	16
climate	duration [years]	0.309757	0.324035	0.405835	0.213678	564
S	3-5	0.394591	0.507565	0.582595	0.206586	28
	6-10	0.276444	0.29889	0.337521	0.215368	92
	11-20	0.417542	0.305536	0.475983	0.3591	105
	>20	0.445631	0.551682	0.523667	0.367595	192
N	3-5	0.246621	0.223558	0.349899	0.143342	18
	6-10	0.262495	0.309303	0.354944	0.170045	43
	11-20	0.215226	0.249812	0.300461	0.129992	33
	>20	0.210347	0.245139	0.286316	0.134378	40
T	>20	0.318916	0.224827	0.441133	0.196699	13
initial SOC [%]	cumulated amount [Mg ha-1]	0.369294	0.273239	0.468427	0.270161	171
<1	<500	0.470166	0.353929	0.545408	0.394923	85
	500-1000	0.423247	0.412892	0.5851	0.261393	25
1-2	<500	0.294859	0.169006	0.368929	0.220788	20
	500-1000	0.23181	0.268745	0.341643	0.121978	23
>2	<500	0.42639	0.161625	0.501056	0.351723	18
initial SOC [%]	annualy amount [Mg ha-1]	0.355934	0.267208	0.450319	0.261548	172
<1	0-25	0.504476	0.368252	0.587819	0.421133	75
	>25-50	0.319374	0.342479	0.444023	0.194724	29
1-2	0-25	0.277922	0.215995	0.352761	0.203084	32
	>25-50	0.273275	0.221674	0.375683	0.170867	18
>2	0-25	0.404621	0.187641	0.491306	0.317935	18
initial SOC [%]	manure type	0.356251	0.284475	0.4652	0.247302	263
<1	cattle manure	0.695156	0.560721	0.914958	0.475353	25
	farmyard manure	0.499341	0.781222	0.683675	0.315007	69
	straw	0.389149	0.278905	0.553971	0.224326	11
	pig manure	0.450476	0.304852	0.569978	0.330974	25
	sheep manure	0.263048	0.156783	0.325775	0.200322	24
1-2	green manure	0.0936388	0.151645	0.151929	0.0353481	26
	farmyard manure	0.330058	0.180558	0.386726	0.27339	39
	straw	0.119934	0.186189	0.22528	0.014587	12
>2	cattle manure	0.225314	0.157641	0.298141	0.152488	18
	poultry manure	0.496397	0.0862326	0.541569	0.451226	14
initial SOC [%]	NPK	0.359979	0.340263	0.464366	0.255593	305
<1	Yes	0.539067	0.661058	0.662047	0.416087	111
	No	0.332316	0.358412	0.427039	0.237592	55
1-2	Yes	0.265331	0.214973	0.314987	0.215675	72
	No	0.255354	0.16974	0.326284	0.184424	22
>2	Yes	0.433376	0.444664	0.651262	0.215491	16
	No	0.334433	0.192729	0.404579	0.264286	29
initial SOC [%]	duration [years]	0.371575	0.305306	0.475623	0.267527	296
<1	6-10	0.379039	0.348491	0.501717	0.256361	31
	11-20	0.325528	0.320993	0.417298	0.233757	47
	>20	0.586861	0.707869	0.73073	0.442992	93
1-2	6-10	0.223316	0.130295	0.297037	0.149594	12
	11-20	0.355128	0.219591	0.453868	0.256388	19
	>20	0.218026	0.227081	0.273231	0.162821	65
>2	11-20	0.278916	0.162006	0.374656	0.183177	11
	>20	0.605783	0.32612	0.756443	0.455123	18
sampling depth [cm]	cumulated amount [Mg ha-1]	0.332863	0.298743	0.436161	0.229565	253
<=15	<500	0.361282	0.282745	0.435338	0.287227	56
16-20	<500	0.459823	0.34997	0.549125	0.370521	59
	500-1000	0.272934	0.304068	0.372262	0.173605	36
	1000-2000	0.458929	0.377496	0.613208	0.304651	23
>20-30	<500	0.364547	0.270583	0.472803	0.256291	24
>30	<500	0.276672	0.285219	0.366188	0.187155	39
	500-1000	0.135853	0.221119	0.244202	0.0275045	16
sampling depth [cm]	annualy amount [Mg ha-1]	0.361918	0.299256	0.463779	0.260057	232
<=15	0-25	0.436023	0.287908	0.514277	0.357768	52
16-20	0-25	0.444507	0.34059	0.529978	0.359035	61
	>25-50	0.312581	0.287923	0.402946	0.222216	39
	>50-100	0.335544	0.325744	0.478307	0.19278	20
>20-30	0-25	0.37249	0.261161	0.500459	0.244521	16
>30	0-25	0.270365	0.292209	0.356707	0.184023	44
sampling depth [cm]	initial SOC [%]	0.338457	0.333798	0.450605	0.226308	302
<=15	<1	0.4724	0.456424	0.638522	0.306279	29
16-20	<1	0.531541	0.683771	0.666235	0.396847	99
	1-2	0.261107	0.213238	0.313351	0.208864	64
	>2	0.355484	0.35992	0.482186	0.228783	31
>20-30	<1	0.37374	0.280685	0.49103	0.256449	22
	1-2	0.282155	0.126339	0.350834	0.213477	13
>30	<1	0.261398	0.329902	0.38147	0.141326	29
	1-2	0.169826	0.220104	0.281214	0.0584381	15
sampling depth [cm]	manure type	0.323169	0.293841	0.421961	0.224377	462
<=15	cattle manure	0.31991	0.287508	0.422793	0.217026	30
	farmyard manure	0.352833	0.349643	0.459859	0.245807	41
16-20	green manure	0.119159	0.170169	0.181094	0.0572238	29
	cattle manure	0.523903	0.494318	0.671653	0.376152	43
	farmyard manure	0.504337	0.804036	0.701325	0.307348	64
	straw	0.224989	0.202524	0.291147	0.158831	36
	pig manure	0.515898	0.283789	0.585976	0.44582	63
	poultry manure	0.352614	0.205283	0.460148	0.245081	14
	sheep manure	0.506682	0.311613	0.650639	0.362724	18
>20-30	cattle manure	0.165373	0.141543	0.22322	0.107526	23
	farmyard manure	0.369329	0.251288	0.459251	0.279407	30
>30	cattle manure	0.065195	0.174806	0.139961	-0.00957064	21
	farmyard manure	0.377265	0.367828	0.494217	0.260312	38
	sheep manure	0.126883	0.0694335	0.166168	0.0875971	12
sampling depth [cm]	NPK	0.312592	0.310024	0.396078	0.229105	505
<=15	Yes	0.381032	0.325451	0.475083	0.286981	46
	No	0.241917	0.320822	0.336714	0.14712	44
16-20	Yes	0.451305	0.556248	0.531462	0.371149	185
	No	0.361999	0.318674	0.425093	0.298905	98
>20-30	Yes	0.319364	0.254642	0.425772	0.212956	22
	No	0.267933	0.180878	0.325444	0.210422	38
>30	Yes	0.233628	0.286697	0.319321	0.147935	43
	No	0.243556	0.236781	0.329736	0.157376	29
sampling depth [cm]	pH	0.316788	0.332306	0.43299	0.200585	388
<=15	<6.5	0.251181	0.211751	0.332575	0.169786	26
	6.5-7.5	0.324416	0.29044	0.466731	0.1821	16
	>7.5	0.410199	0.430905	0.590263	0.230136	22
16-20	<6.5	0.438845	0.306461	0.507746	0.369944	76
	6.5-7.5	0.412966	0.908421	0.664768	0.161165	50
	>7.5	0.416376	0.391835	0.500675	0.332078	83
>20-30	<6.5	0.235529	0.218679	0.346196	0.124862	15
	6.5-7.5	0.230962	0.135328	0.310936	0.150988	11
	>7.5	0.32763	0.26754	0.43697	0.218289	23
>30	6.5-7.5	0.189847	0.159443	0.265641	0.114052	17
	>7.5	0.246714	0.334559	0.340391	0.153038	49
sampling depth [cm]	duration [years]	0.310917	0.303768	0.413226	0.208607	556
<=15	3-5	0.355648	0.219001	0.474698	0.236597	13
	6-10	0.237987	0.187708	0.308791	0.167183	27
	11-20	0.27057	0.361851	0.433278	0.107862	19
	>20	0.433919	0.38259	0.55103	0.316808	41
16-20	3-5	0.312632	0.449619	0.479174	0.146091	28
	6-10	0.371181	0.372231	0.463837	0.278525	62
	11-20	0.465333	0.314349	0.537445	0.393222	73
	>20	0.43027	0.610487	0.532874	0.327667	136
>20-30	6-10	0.213121	0.236431	0.314245	0.111998	21
	11-20	0.282342	0.174642	0.357038	0.207646	21
	>20	0.341257	0.262153	0.459136	0.223379	19
>30	6-10	0.130931	0.145891	0.183137	0.078724	30
	11-20	0.220482	0.213002	0.305701	0.135264	24
	>20	0.28716	0.3228	0.384786	0.189534	42
tillage intensity	cumulated amount [Mg ha-1]	0.314749	0.349147	0.438047	0.191451	203
reduced	<500	0.387071	0.40801	0.516799	0.257342	38
	500-1000	0.244843	0.363614	0.384612	0.105074	26
	1000-2000	0.276687	0.391187	0.448132	0.105242	20
conventional	<500	0.369298	0.256473	0.421707	0.31689	92
	500-1000	0.295846	0.326452	0.418985	0.172707	27
tillage intensity	annualy amount [Mg ha-1]	0.258922	0.289493	0.369379	0.148464	196
reduced	0-25	0.315758	0.364484	0.417813	0.213702	49
	>50-100	0.202254	0.438177	0.4612	-0.0566925	11
	>100	0.108864	0.0959509	0.153191	0.0645368	18
conventional	0-25	0.411534	0.286227	0.473868	0.3492	81
	>25-50	0.2562	0.262628	0.340825	0.171576	37
tillage intensity	climate	0.26816	0.305783	0.339724	0.196595	388
reduced	S	0.301637	0.462688	0.397765	0.205509	89
	N	0.15768	0.160232	0.223165	0.0921949	23
conventional	S	0.404159	0.526716	0.479856	0.328463	186
	N	0.247223	0.255329	0.305009	0.189437	75
	T	0.230099	0.123951	0.292826	0.167371	15
tillage intensity	initial SOC [%]	0.367436	0.362703	0.481807	0.253064	229
reduced	<1	0.700705	0.547636	0.934932	0.466477	21
	1-2	0.103045	0.224274	0.196763	0.00932699	22
conventional	<1	0.463634	0.677128	0.597699	0.32957	98
	1-2	0.26084	0.175669	0.308135	0.213545	53
	>2	0.308954	0.188806	0.371505	0.246402	35
tillage intensity	sampling depth [cm]	0.297617	0.348425	0.394997	0.200236	378
reduced	<=15	0.207417	0.187951	0.28423	0.130604	23
	16-20	0.378983	0.530597	0.521834	0.236132	53
	>30	0.193225	0.333748	0.303796	0.0826543	35
conventional	<=15	0.399493	0.382673	0.522799	0.276188	37
	16-20	0.389002	0.56611	0.479598	0.298405	150
	>20-30	0.283204	0.176986	0.3355	0.230908	44
	>30	0.231994	0.260908	0.317224	0.146764	36
tillage intensity	manure type	0.293952	0.312449	0.405151	0.182753	344
reduced	green manure	0.130876	0.162934	0.197465	0.0642867	23
	cattle manure	0.267812	0.45287	0.411804	0.12382	38
	farmyard manure	0.44841	0.520835	0.652577	0.244242	25
	straw	0.129954	0.251691	0.243128	0.0167799	19
conventional	green manure	0.162109	0.1432	0.220633	0.103585	23
	cattle manure	0.407003	0.395058	0.518766	0.295241	48
	farmyard manure	0.410867	0.66759	0.54655	0.275184	93
	straw	0.231388	0.162816	0.302745	0.160031	20
	pig manure	0.427257	0.309955	0.556779	0.297735	22
	poultry manure	0.390799	0.174646	0.463779	0.317819	22
	horse manure	0.227002	0.19534	0.342441	0.111563	11
tillage intensity	NPK	0.313139	0.38808	0.398225	0.228053	359
reduced	Yes	0.249262	0.390469	0.343467	0.155058	66
	No	0.283808	0.316258	0.384364	0.183253	38
conventional	Yes	0.456804	0.5956	0.558028	0.35558	133
	No	0.262681	0.249992	0.307042	0.218319	122
tillage intensity	pH	0.287518	0.37126	0.39982	0.175216	259
reduced	<6.5	0.275167	0.230727	0.373851	0.176484	21
	6.5-7.5	0.0325084	0.0942054	0.0801829	-0.0151661	15
	>7.5	0.433546	0.547696	0.62635	0.240743	31
conventional	<6.5	0.277855	0.228383	0.343855	0.211856	46
	6.5-7.5	0.382134	0.790865	0.578997	0.185272	62
	>7.5	0.323896	0.335682	0.395683	0.252109	84
tillage intensity	texture	0.368323	0.326976	0.495391	0.241255	286
reduced	sand	0.792496	0.615913	1.10419	0.480801	15
	silt	0.144067	0.127873	0.208779	0.0793545	15
	loam	0.501353	0.590212	0.760025	0.242681	20
	clay	0.130669	0.092495	0.158642	0.102695	42
conventional	sand	0.336138	0.318018	0.413451	0.258825	65
	silt	0.397393	0.328354	0.494416	0.300371	44
	loam	0.219016	0.25527	0.283077	0.154956	61
	clay	0.425451	0.287675	0.540545	0.310358	24
tillage intensity	duration [years]	0.292623	0.372577	0.416583	0.168663	376
reduced	3-5	0.413763	0.607827	0.694565	0.132961	18
	6-10	0.218549	0.299446	0.309112	0.127987	42
	11-20	0.144266	0.159373	0.238449	0.0500821	11
	>20	0.321553	0.455229	0.4517	0.191405	47
conventional	3-5	0.240754	0.248121	0.362333	0.119175	16
	6-10	0.329408	0.341677	0.420541	0.238275	54
	11-20	0.273395	0.307344	0.36526	0.181531	43
	>20	0.399295	0.561596	0.490706	0.307885	145
manure type	cumulated amount [Mg ha-1]	0.327077	0.252604	0.437696	0.216457	245
green manure	<500	0.217576	0.107845	0.264841	0.170311	20
cattle manure	<500	0.408631	0.498394	0.621797	0.195464	21
	500-1000	0.178545	0.403355	0.397811	-0.0407217	13
	1000-2000	0.157082	0.271322	0.27046	0.0437038	22
farmyard manure	<500	0.442409	0.313172	0.510611	0.374207	81
	500-1000	0.211558	0.16	0.276948	0.146168	23
pig manure	<500	0.391676	0.180028	0.493537	0.289815	12
	500-1000	0.503634	0.345702	0.667971	0.339298	17
poultry manure	<500	0.496606	0.0894347	0.547208	0.446003	12
sheep manure	<500	0.263048	0.156783	0.325775	0.200322	24
manure type	annualy amount [Mg ha-1]	0.292647	0.207434	0.379655	0.20564	238
green manure	0-25	0.21952	0.10545	0.269648	0.169392	17
cattle manure	>50-100	0.168606	0.361911	0.345942	-0.00873087	16
	>100	0.148428	0.126644	0.198072	0.0987837	25
farmyard manure	0-25	0.409468	0.315184	0.476083	0.342854	86
	>25-50	0.164171	0.118391	0.212556	0.115786	23
straw	0-25	0.253246	0.306134	0.408171	0.0983207	15
pig manure	0-25	0.476549	0.297053	0.600679	0.352418	22
poultry manure	0-25	0.496606	0.0894347	0.547208	0.446003	12
sheep manure	0-25	0.297232	0.146701	0.358535	0.23593	22
manure type	NPK	0.344718	0.295319	0.435324	0.254113	444
green manure	Yes	0.130486	0.150342	0.181022	0.0799507	34
	No	0.188952	0.154292	0.267035	0.11087	15
cattle manure	Yes	0.426866	0.470673	0.56002	0.293711	48
	No	0.253958	0.322	0.351342	0.156574	42
farmyard manure	Yes	0.536185	0.696181	0.68687	0.385499	82
	No	0.259753	0.260735	0.31998	0.199527	72
straw	Yes	0.240442	0.202539	0.305705	0.175179	37
pig manure	Yes	0.486559	0.32022	0.581178	0.39194	44
	No	0.514252	0.296834	0.620472	0.408031	30
poultry manure	No	0.458734	0.119327	0.519122	0.398346	15
sheep manure	Yes	0.295716	0.255367	0.39582	0.195612	25
pH	cumulated amount [Mg ha-1]	0.323544	0.283868	0.418773	0.228316	172
<6.5	<500	0.362859	0.272747	0.463886	0.261832	28
6.5-7.5	<500	0.29287	0.161032	0.346999	0.238742	34
>7.5	<500	0.405148	0.307299	0.469722	0.340574	87
	500-1000	0.2333	0.394394	0.394484	0.0721158	23
pH	annualy amount [Mg ha-1]	0.336445	0.270874	0.423822	0.249068	181
<6.5	0-25	0.356376	0.246912	0.443296	0.269457	31
6.5-7.5	0-25	0.311931	0.19464	0.376416	0.247447	35
>7.5	0-25	0.361305	0.301749	0.423303	0.299306	91
	>25-50	0.316168	0.340196	0.452274	0.180061	24
pH	initial SOC [%]	0.327392	0.382986	0.455021	0.199762	227
<6.5	<1	0.341076	0.243413	0.431237	0.250915	28
	1-2	0.266047	0.199717	0.34138	0.190713	27
6.5-7.5	<1	0.526148	1.02426	0.865486	0.18681	35
	1-2	0.128829	0.178161	0.198668	0.0589903	25
>7.5	<1	0.38037	0.365671	0.456772	0.303968	88
	1-2	0.321882	0.286695	0.436584	0.20718	24
pH	manure type	0.312498	0.333156	0.452417	0.172578	329
<6.5	green manure	0.162965	0.128342	0.227915	0.0980152	15
	cattle manure	0.181481	0.182142	0.263382	0.0995799	19
	farmyard manure	0.411015	0.301379	0.517108	0.304921	31
	pig manure	0.559235	0.294037	0.647122	0.471348	43
6.5-7.5	green manure	0.0142092	0.155616	0.098803	-0.0703846	13
	cattle manure	0.285677	0.363574	0.483318	0.088036	13
	farmyard manure	0.506968	1.07625	0.885838	0.128098	31
	pig manure	0.320942	0.220505	0.451252	0.190631	11
>7.5	green manure	0.20777	0.103358	0.260076	0.155463	15
	cattle manure	0.525259	0.55562	0.827297	0.22322	13
	farmyard manure	0.40061	0.41762	0.489919	0.3113	84
	straw	0.131577	0.225069	0.264584	-0.00143033	11
	sheep manure	0.354762	0.307512	0.464804	0.24472	30
pH	NPK	0.380215	0.396318	0.488503	0.271928	354
<6.5	Yes	0.360206	0.280639	0.420222	0.300191	84
	No	0.484668	0.332022	0.60765	0.361685	28
6.5-7.5	Yes	0.458188	0.911835	0.713502	0.202874	49
	No	0.214881	0.192227	0.277675	0.152087	36
>7.5	Yes	0.453717	0.348572	0.538458	0.368977	65
	No	0.309633	0.312612	0.373513	0.245752	92
pH	duration [years]	0.381775	0.373325	0.51786	0.245691	368
<6.5	3-5	0.26462	0.227801	0.38395	0.14529	14
	6-10	0.240355	0.219308	0.307485	0.173225	41
	11-20	0.650737	0.28695	0.755177	0.546298	29
	>20	0.33989	0.266892	0.425888	0.253892	37
6.5-7.5	6-10	0.19718	0.202986	0.299905	0.0944553	15
	>20	0.438689	0.838991	0.654612	0.222765	58
>7.5	3-5	0.641132	0.675877	1.02355	0.258718	12
	6-10	0.396085	0.392497	0.5243	0.267869	36
	11-20	0.31328	0.273027	0.39052	0.23604	48
	>20	0.335786	0.348917	0.41322	0.258352	78
texture	cumulated amount [Mg ha-1]	0.341343	0.290621	0.447633	0.235054	191
sand	<500	0.587785	0.323328	0.686756	0.488814	41
silt	<500	0.31684	0.186297	0.374574	0.259105	40
loam	<500	0.363745	0.414013	0.495382	0.232108	38
	500-1000	0.317489	0.336712	0.461504	0.173475	21
clay	<500	0.294379	0.175234	0.353282	0.235477	34
	1000-2000	0.167823	0.30814	0.314304	0.0213424	17
texture	annualy amount [Mg ha-1]	0.315176	0.264345	0.426513	0.20384	209
sand	0-25	0.590832	0.326032	0.683067	0.498596	48
silt	0-25	0.367599	0.160357	0.421501	0.313698	34
	>25-50	0.214765	0.290236	0.366801	0.0627303	14
loam	0-25	0.355165	0.37461	0.477537	0.232792	36
	>25-50	0.275273	0.286064	0.392184	0.158362	23
	>50-100	0.35551	0.419499	0.603418	0.107602	11
clay	0-25	0.267287	0.186834	0.337761	0.196812	27
	>100	0.0949786	0.0711298	0.129832	0.060125	16
texture	climate	0.309835	0.283286	0.382455	0.237214	439
sand	S	0.537328	0.414461	0.624925	0.449731	86
	N	0.150796	0.125649	0.20005	0.101542	25
silt	S	0.394353	0.267605	0.456166	0.332539	72
	N	0.166336	0.19947	0.221626	0.111045	50
loam	S	0.312046	0.371963	0.392555	0.231536	82
	N	0.233391	0.281649	0.343797	0.122985	25
clay	S	0.374592	0.322206	0.438063	0.311122	99
texture	initial SOC [%]	0.385065	0.284548	0.491296	0.278835	217
sand	<1	0.549771	0.410471	0.662427	0.437115	51
silt	<1	0.286514	0.245185	0.358152	0.214876	45
	>2	0.420398	0.172572	0.502434	0.338363	17
loam	<1	0.425384	0.502149	0.582983	0.267784	39
	1-2	0.256727	0.171916	0.310004	0.20345	40
	>2	0.250003	0.14851	0.337766	0.162239	11
clay	<1	0.50666	0.341034	0.685305	0.328016	14
texture	NPK	0.35852	0.308799	0.443993	0.273047	411
sand	Yes	0.590687	0.350951	0.687965	0.493408	50
	No	0.232957	0.274935	0.306288	0.159625	54
silt	Yes	0.305824	0.275962	0.372402	0.239245	66
	No	0.395767	0.260721	0.486102	0.305431	32
loam	Yes	0.34892	0.345213	0.434166	0.263674	63
	No	0.228157	0.334593	0.323816	0.132499	47
clay	Yes	0.32793	0.340463	0.416317	0.239543	57
	No	0.43792	0.287555	0.524887	0.350954	42
texture	sampling depth [cm]	0.330159	0.284481	0.427751	0.232567	423
sand	<=15	0.442923	0.367443	0.566434	0.319412	34
	16-20	0.434732	0.532535	0.622198	0.247265	31
	>20-30	0.374244	0.273689	0.491303	0.257185	21
	>30	0.508092	0.356325	0.631552	0.384632	32
silt	<=15	0.373815	0.26791	0.491232	0.256399	20
	16-20	0.328151	0.26249	0.386781	0.26952	77
	>30	0.126694	0.13897	0.190894	0.0624932	18
loam	<=15	0.151641	0.256498	0.250235	0.0530459	26
	16-20	0.414337	0.39263	0.514525	0.31415	59
	>20-30	0.200132	0.119084	0.251065	0.149199	21
clay	16-20	0.490733	0.334171	0.574594	0.406872	61
	>30	0.116416	0.112034	0.162203	0.070629	23
texture	manure type	0.336084	0.257342	0.432207	0.23996	359
sand	farmyard manure	0.545467	0.442843	0.658467	0.432467	59
silt	cattle manure	0.227046	0.301359	0.334886	0.119206	30
	farmyard manure	0.300234	0.194359	0.385415	0.215052	20
	straw	0.151725	0.130556	0.220115	0.0833357	14
	poultry manure	0.476753	0.0979826	0.528079	0.425427	14
	sheep manure	0.354762	0.307512	0.464804	0.24472	30
loam	cattle manure	0.480607	0.52108	0.673618	0.287597	28
	farmyard manure	0.196284	0.182536	0.249034	0.143533	46
	pig manure	0.289871	0.234789	0.387983	0.19176	22
clay	green manure	0.251501	0.0824863	0.293245	0.209758	15
	cattle manure	0.136262	0.256875	0.236957	0.0355673	25
	farmyard manure	0.355368	0.285796	0.483877	0.226858	19
	pig manure	0.603206	0.307268	0.702214	0.504198	37
texture	pH	0.328846	0.275357	0.435489	0.222204	310
sand	<6.5	0.397615	0.300369	0.529257	0.265973	20
	6.5-7.5	0.286792	0.168495	0.358858	0.214725	21
	>7.5	0.447922	0.513413	0.593167	0.302677	48
silt	<6.5	0.194326	0.172279	0.276222	0.112429	17
	>7.5	0.356458	0.307822	0.43247	0.280445	63
loam	<6.5	0.191353	0.0862805	0.228256	0.15445	21
	6.5-7.5	0.144192	0.225363	0.248304	0.0400799	18
	>7.5	0.328741	0.360653	0.460005	0.197477	29
clay	<6.5	0.565403	0.317599	0.661456	0.46935	42
	6.5-7.5	0.375786	0.385508	0.58535	0.166221	13
	>7.5	0.328723	0.19115	0.41703	0.240416	18
texture	duration [years]	0.353672	0.285013	0.458066	0.249277	411
sand	11-20	0.557252	0.272324	0.668547	0.445956	23
	>20	0.402973	0.373482	0.488069	0.317877	74
silt	6-10	0.252003	0.343314	0.374856	0.12915	30
	11-20	0.225331	0.156542	0.273249	0.177414	41
	>20	0.441932	0.258432	0.521039	0.362826	41
loam	6-10	0.348606	0.447745	0.575196	0.122016	15
	11-20	0.125905	0.257778	0.231256	0.0205542	23
	>20	0.318191	0.333959	0.394282	0.2421	74
clay	3-5	0.222185	0.230869	0.352812	0.0915586	12
	6-10	0.255072	0.212828	0.309846	0.200298	58
	11-20	0.740936	0.247873	0.849571	0.6323	20
duration [years]	NPK	0.329296	0.325014	0.416281	0.24231	495
3-5	Yes	0.299301	0.252193	0.402369	0.196232	23
	No	0.221811	0.201011	0.309908	0.133714	20
6-10	Yes	0.247827	0.303006	0.325145	0.170509	59
	No	0.361003	0.331989	0.454923	0.267082	48
11-20	Yes	0.337102	0.292597	0.402886	0.271318	76
	No	0.400483	0.357706	0.515744	0.285222	37
>20	Yes	0.517545	0.60871	0.618019	0.41707	141
	No	0.249294	0.252898	0.301256	0.197333	91
duration [years]	cumulated amount [Mg ha-1]	0.315031	0.279112	0.417224	0.212837	287
3-5	<500	0.286635	0.227188	0.394633	0.178637	17
6-10	<500	0.278202	0.230304	0.34141	0.214994	51
	500-1000	0.202442	0.374375	0.391901	0.0129819	15
	1000-2000	0.0930115	0.069347	0.125977	0.060046	17
11-20	<500	0.329987	0.286653	0.41025	0.249724	49
>20	<500	0.496269	0.338374	0.57443	0.418109	72
	500-1000	0.306297	0.31912	0.397532	0.215062	47
	1000-2000	0.527402	0.387535	0.701659	0.353145	19
duration [years]	annualy amount [Mg ha-1]	0.286591	0.248694	0.388246	0.184937	267
3-5	0-25	0.318428	0.223009	0.431287	0.20557	15
6-10	0-25	0.236165	0.152366	0.29162	0.180709	29
	>25-50	0.252967	0.297625	0.408872	0.0970612	14
	>50-100	0.202442	0.374375	0.391901	0.0129819	15
	>100	0.106007	0.0869818	0.14619	0.0658231	18
11-20	0-25	0.386075	0.269093	0.471634	0.300516	38
>20	0-25	0.466034	0.351437	0.537461	0.394607	93
	>25-50	0.268831	0.309173	0.374318	0.163343	33
	>50-100	0.342374	0.174189	0.440931	0.243818	12
duration [years]	manure type	0.367126	0.292288	0.485569	0.248682	477
3-5	cattle manure	0.273233	0.235256	0.40112	0.145347	13
	farmyard manure	0.542866	0.63348	0.863451	0.222281	15
6-10	green manure	0.205153	0.102603	0.25012	0.160185	20
	cattle manure	0.244791	0.333709	0.322967	0.166615	70
	farmyard manure	0.302899	0.210976	0.395364	0.210435	20
	pig manure	0.47568	0.219549	0.605425	0.345934	11
11-20	cattle manure	0.349455	0.233574	0.457361	0.241549	18
	farmyard manure	0.362668	0.35075	0.475687	0.249648	37
	straw	0.218234	0.184998	0.299313	0.137155	20
	pig manure	0.720394	0.273714	0.837463	0.603324	21
	sheep manure	0.284261	0.155625	0.341906	0.226617	28
>20	green manure	0.00093209	0.115889	0.0616386	-0.0597744	14
	cattle manure	0.662395	0.627767	0.970001	0.354789	16
	farmyard manure	0.44716	0.643647	0.572688	0.321631	101
	straw	0.249356	0.262814	0.354503	0.144208	24
	pig manure	0.405262	0.298318	0.504095	0.306429	35
	poultry manure	0.496397	0.0862326	0.541569	0.451226	14
Absolute SOC response
Category		Mean [Mg ha-1]	Standard deviation	Upper CI	Lower CI	n
cumulated amount [Mg ha-1]	NPK	14.0386	13.8606	19.9362	8.14095	269
<500	Yes	10.5104	9.04427	12.4109	8.60985	87
	No	8.21618	10.7599	10.4269	6.00541	91
500-1000	Yes	11.7702	10.1832	15.2985	8.24186	32
	No	10.5412	11.7905	16.3185	4.76382	16
1000-2000	Yes	13.4935	10.1793	17.0204	9.96653	32
>2000	No	29.7	31.2064	48.1418	11.2582	11
annualy amount [Mg ha-1]	cumulated amount [Mg ha-1]	10.3945	9.55455	14.2877	6.5013	265
0-25	<500	9.50575	9.84377	11.1025	7.90898	146
	500-1000	11.4748	14.1683	17.5347	5.41489	21
>25-50	<500	9.04341	8.09992	12.3538	5.73307	23
	500-1000	9.32023	7.2147	12.0416	6.59883	27
>50-100	500-1000	9.51986	9.98257	14.5717	4.46799	15
	1000-2000	14.7375	8.93695	19.2603	10.2148	15
>100	1000-2000	9.16	8.63566	13.1495	5.17053	18
annualy amount [Mg ha-1]	NPK	9.26343	7.91843	11.9234	6.60346	254
0-25	Yes	11.4565	9.91179	13.5043	9.4087	90
	No	8.23475	10.2896	10.5331	5.93645	77
>25-50	Yes	10.7166	7.46312	13.2253	8.20801	34
	No	6.36817	9.45257	10.5109	2.2254	20
>50-100	Yes	11.9608	8.92111	16.2016	7.71993	17
>100	Yes	6.84375	1.4724	7.56523	6.12227	16
climate	cumulated amount [Mg ha-1]	14.0581	14.2225	20.3412	7.77502	291
S	<500	8.42135	6.94722	9.51154	7.33115	156
	500-1000	9.74204	10.7098	12.5224	6.96169	57
	1000-2000	13.2329	10.1813	16.6552	9.81057	34
N	<500	16.2566	21.0816	25.2733	7.23982	21
	>2000	29.7	31.2064	48.1418	11.2582	11
T	<500	6.99583	5.20884	9.94301	4.04865	12
climate	annualy amount [Mg ha-1]	8.67003	7.27251	11.3573	5.98281	268
S	0-25	8.43385	7.91834	9.6277	7.24001	169
	>25-50	9.2759	8.03448	11.5256	7.02625	49
	>50-100	12.0171	10.5341	16.3222	7.71192	23
	>100	6.84375	1.4724	7.56523	6.12227	16
N	>25-50	6.77958	8.40323	11.7456	1.81359	11
climate	initial SOC [%]	15.1182	13.021	20.0027	10.2338	318
S	<1	10.2989	9.99923	11.8483	8.74954	160
	1-2	10.988	10.9116	13.3643	8.61167	81
	>2	14.6359	12.9026	20.0276	9.24426	22
N	<1	6.26447	6.19935	9.21146	3.31749	17
	1-2	20.4986	15.0527	28.1163	12.8809	15
	>2	28.0234	23.0609	37.4481	18.5987	23
climate	sampling depth [cm]	9.37001	9.57662	12.2715	6.46849	563
S	<=15	8.90985	7.86395	10.6779	7.14182	76
	16-20	13.2181	10.6322	14.6105	11.8257	224
	>20-30	6.75732	4.42866	8.12978	5.38487	40
	>30	4.46599	5.85382	5.7032	3.22877	86
N	<=15	11.0753	14.9516	17.1858	4.96476	23
	16-20	14.5208	16.9441	18.3055	10.7361	77
	>20-30	11.0271	7.78576	14.1421	7.91217	24
	>30	4.98563	8.15288	9.41758	0.553672	13
climate	manure type	9.48102	7.99991	11.9346	7.02745	491
S	green manure	4.02074	5.56468	5.72409	2.31739	41
	cattle manure	11.8512	11.0813	15.1634	8.53907	43
	farmyard manure	9.70849	9.28775	11.1522	8.26482	159
	straw	6.91582	6.54409	9.11554	4.71611	34
	pig manure	15.3006	9.75351	17.6718	12.9295	65
	poultry manure	8.86	7.06853	11.8138	5.90625	22
	horse manure	8.27164	6.23739	11.9577	4.58557	11
	sheep manure	6.95658	4.55498	8.58656	5.3266	30
N	cattle manure	17.529	17.6933	21.6446	13.4134	71
	straw	5.39602	2.21358	6.51624	4.27579	15
climate	NPK	11.5272	11.2383	14.4168	8.63752	508
S	Yes	11.653	10.0109	12.904	10.402	246
	No	8.77196	8.73927	10.1896	7.35436	146
N	Yes	13.8399	12.2502	17.4596	10.2202	44
	No	13.9949	19.4819	18.9245	9.06525	60
T	Yes	9.376	5.70915	12.6063	6.14574	12
climate	pH	10.0935	10.2511	13.6563	6.53061	403
S	<6.5	14.4607	9.84108	16.5168	12.4045	88
	6.5-7.5	7.05013	10.2805	9.31716	4.78311	79
	>7.5	7.55501	7.70132	8.75969	6.35033	157
N	<6.5	11.821	10.2989	16.1246	7.51733	22
	6.5-7.5	12.042	12.7259	18.4822	5.6018	15
	>7.5	9.98481	14.938	15.7268	4.24284	26
T	<6.5	7.74075	5.97219	10.6671	4.81438	16
climate	duration [years]	11.0735	11.1678	14.5671	7.57984	564
S	3-5	6.05045	6.46077	8.44356	3.65735	28
	6-10	8.73701	7.37659	10.2444	7.22965	92
	11-20	11.3138	10.1003	13.2458	9.38189	105
	>20	10.9015	10.4272	12.3764	9.42656	192
N	3-5	13.8351	12.1217	19.4351	8.23519	18
	6-10	13.3793	14.3613	17.6719	9.08675	43
	11-20	16.7128	21.4889	24.0447	9.38098	33
	>20	9.4263	12.7013	13.3625	5.49013	40
T	>20	9.30477	5.47212	12.2795	6.33009	13
initial SOC [%]	cumulated amount [Mg ha-1]	12.5051	11.7531	17.1905	7.8197	171
<1	<500	9.27749	7.81363	10.9386	7.61638	85
	500-1000	12.4586	13.3948	17.7093	7.20782	25
1-2	<500	16.681	13.7995	22.7289	10.6331	20
	500-1000	9.61662	9.53399	13.5131	5.72019	23
>2	<500	14.4919	14.2235	21.0629	7.92103	18
initial SOC [%]	annualy amount [Mg ha-1]	11.423	10.4382	15.3133	7.5327	172
<1	0-25	10.4844	9.20467	12.5676	8.40116	75
	>25-50	8.22045	9.51434	11.6833	4.75758	29
1-2	0-25	12.9108	13.4885	17.5843	8.2373	32
	>25-50	13.1248	5.75938	15.7855	10.4641	18
>2	0-25	12.3746	14.2241	18.9458	5.80336	18
initial SOC [%]	manure type	12.1412	10.291	16.507	7.77546	263
<1	cattle manure	15.1208	13.7811	20.5229	9.71858	25
	farmyard manure	8.59801	8.24405	10.5432	6.65277	69
	straw	8.86777	6.45276	12.6811	5.05443	11
	pig manure	12.7164	11.2717	17.1348	8.29787	25
	sheep manure	5.67188	4.13065	7.32448	4.01927	24
1-2	green manure	4.76769	7.08552	7.49128	2.04411	26
	farmyard manure	16.3807	11.3253	19.9352	12.8263	39
	straw	6.13288	8.75904	11.0888	1.17698	12
>2	cattle manure	31.786	24.2102	42.9705	20.6015	18
	poultry manure	11.37	7.64981	15.3772	7.36279	14
initial SOC [%]	NPK	14.4777	13.1354	18.9218	10.0335	305
<1	Yes	10.7386	9.66103	12.5359	8.9413	111
	No	8.54676	10.513	11.3252	5.76833	55
1-2	Yes	13.7359	12.1095	16.533	10.9387	72
	No	11.7383	9.64216	15.7675	7.70909	22
>2	Yes	19.5816	14.5792	26.7254	12.4378	16
	No	22.5249	22.3074	30.644	14.4058	29
initial SOC [%]	duration [years]	15.1021	12.2185	20.2659	9.9382	296
<1	6-10	9.82806	10.2881	13.4497	6.20639	31
	11-20	6.25448	5.84329	7.92505	4.58391	47
	>20	12.1586	10.7673	14.347	9.97023	93
1-2	6-10	10.886	5.69081	14.1059	7.66612	12
	11-20	18.9181	13.6791	25.069	12.7673	19
	>20	10.5912	12.0772	13.5273	7.65519	65
>2	11-20	35.8527	25.743	51.0659	20.6396	11
	>20	16.3272	13.6594	22.6375	10.0169	18
sampling depth [cm]	cumulated amount [Mg ha-1]	9.72131	8.22488	12.5789	6.86375	253
<=15	<500	7.30934	6.57384	9.03114	5.58755	56
16-20	<500	13.2231	11.3378	16.1162	10.33	59
	500-1000	10.927	8.85639	13.8201	8.03394	36
	1000-2000	19.1869	11.5956	23.9258	14.4479	23
>20-30	<500	8.80304	6.71479	11.4895	6.11657	24
>30	<500	4.14687	5.98038	6.02382	2.26992	39
	500-1000	4.45295	6.51543	7.64551	1.26039	16
sampling depth [cm]	annualy amount [Mg ha-1]	9.66905	7.78428	12.2013	7.1368	232
<=15	0-25	9.99529	8.34542	12.2636	7.72698	52
16-20	0-25	13.3872	10.9361	16.1317	10.6428	61
	>25-50	10.7109	8.22338	13.2918	8.12994	39
	>50-100	15.0546	10.4926	19.6532	10.456	20
>20-30	0-25	4.82829	2.20124	5.9069	3.74968	16
>30	0-25	4.038	6.50685	5.96065	2.11535	44
sampling depth [cm]	initial SOC [%]	10.9733	10.169	14.5446	7.40198	302
<=15	<1	10.1948	11.2144	14.2764	6.11315	29
16-20	<1	11.9695	10.1209	13.9632	9.97578	99
	1-2	14.1926	13.3364	17.46	10.9252	64
	>2	24.0081	21.0064	31.4029	16.6133	31
>20-30	<1	7.08824	5.77778	9.50262	4.67387	22
	1-2	11.373	5.89343	14.5767	8.1693	13
>30	<1	3.77237	6.13357	6.00476	1.53998	29
	1-2	5.18781	7.86938	9.17027	1.20536	15
sampling depth [cm]	manure type	9.77249	7.81918	12.4633	7.0817	462
<=15	cattle manure	12.3927	11.1689	16.3895	8.39599	30
	farmyard manure	7.76917	6.0931	9.63427	5.90406	41
16-20	green manure	5.17169	8.69534	8.33647	2.00691	29
	cattle manure	23.0028	18.5995	28.5621	17.4435	43
	farmyard manure	14.5595	11.016	17.2584	11.8606	64
	straw	7.66306	4.9698	9.28653	6.0396	36
	pig manure	16.1531	10.78	18.8151	13.4912	63
	poultry manure	10.165	8.66445	14.7037	5.62628	14
	sheep manure	10.3235	2.15279	11.318	9.32893	18
>20-30	cattle manure	9.52513	8.16645	12.8627	6.1876	23
	farmyard manure	7.60695	5.19682	9.46661	5.74729	30
>30	cattle manure	5.37667	6.03844	7.95935	2.79398	21
	farmyard manure	5.19927	6.84879	7.37687	3.02167	38
	sheep manure	1.90625	1.07809	2.51624	1.29626	12
sampling depth [cm]	NPK	8.9256	8.31304	11.1225	6.72866	505
<=15	Yes	10.9532	8.62485	13.4456	8.46071	46
	No	5.82774	8.68189	8.39308	3.26241	44
16-20	Yes	13.6204	11.4168	15.2656	11.9752	185
	No	14.4987	14.9427	17.4572	11.5402	98
>20-30	Yes	9.15791	5.35124	11.394	6.92177	22
	No	7.98141	6.56048	10.0673	5.89548	38
>30	Yes	6.6573	5.9146	8.42516	4.88944	43
	No	2.7081	5.01174	4.53219	0.884009	29
sampling depth [cm]	pH	8.45988	7.89238	11.4005	5.51926	388
<=15	<6.5	10.6035	6.78687	13.2123	7.99475	26
	6.5-7.5	11.8257	13.2552	18.3208	5.33069	16
	>7.5	7.13813	6.05684	9.66912	4.60714	22
16-20	<6.5	15.7865	10.3332	18.1097	13.4633	76
	6.5-7.5	7.16678	11.7214	10.4158	3.91778	50
	>7.5	11.39	10.8636	13.7272	9.05285	83
>20-30	<6.5	6.32733	5.58949	9.156	3.49866	15
	6.5-7.5	7.596	5.30187	10.7292	4.4628	11
	>7.5	6.63478	5.26088	8.78484	4.48472	23
>30	6.5-7.5	6.26376	7.31722	9.74214	2.78537	17
	>7.5	2.32612	4.32958	3.53841	1.11384	49
sampling depth [cm]	duration [years]	9.0881	8.67961	12.0347	6.1415	556
<=15	3-5	9.56887	7.02275	13.3865	5.75126	13
	6-10	10.4615	11.1721	14.6756	6.24732	27
	11-20	5.99263	10.0672	10.5194	1.46586	19
	>20	11.1223	9.69904	14.0912	8.15346	41
16-20	3-5	9.48628	10.8365	13.5002	5.47238	28
	6-10	13.0783	11.7292	15.9979	10.1587	62
	11-20	17.2036	14.6193	20.5573	13.85	73
	>20	12.6332	11.7376	14.606	10.6605	136
>20-30	6-10	7.53457	6.19339	10.1835	4.88561	21
	11-20	10.8322	7.23962	13.9286	7.73572	21
	>20	5.47853	3.94808	7.2538	3.70325	19
>30	6-10	5.2285	5.11959	7.06053	3.39648	30
	11-20	3.19207	4.5461	5.01089	1.37325	24
	>20	5.42084	7.58397	7.71449	3.12718	42
tillage intensity	cumulated amount [Mg ha-1]	9.66883	10.3479	13.3473	5.99036	203
reduced	<500	10.1075	14.1292	14.5999	5.61509	38
	500-1000	8.14531	10.4861	12.176	4.1146	26
	1000-2000	11.5028	10.1062	15.932	7.07351	20
conventional	<500	8.39244	5.66531	9.55011	7.23476	92
	500-1000	10.1961	11.3528	14.4785	5.91383	27
tillage intensity	annualy amount [Mg ha-1]	8.26583	8.73908	11.5755	4.95612	196
reduced	0-25	8.49563	12.6362	12.0338	4.95749	49
	>50-100	9.00273	11.5279	15.8153	2.19015	11
	>100	7.87222	5.24716	10.2963	5.44816	18
conventional	0-25	9.07017	7.93575	10.7984	7.34194	81
	>25-50	6.88842	6.34833	8.93399	4.84284	37
tillage intensity	climate	10.216	11.2823	13.4441	6.98792	388
reduced	S	7.79655	10.5138	9.98088	5.61221	89
	N	11.5236	14.7175	17.5384	5.50871	23
conventional	S	9.86813	9.38435	11.2168	8.51947	186
	N	12.9583	15.8636	16.5485	9.36799	75
	T	8.93347	5.93251	11.9357	5.9312	15
tillage intensity	initial SOC [%]	12.6627	12.5806	16.8924	8.43289	229
reduced	<1	18.7094	14.8296	25.0521	12.3667	21
	1-2	3.12528	8.92999	6.85688	-0.606325	22
conventional	<1	9.68437	9.49983	11.5652	7.8035	98
	1-2	12.427	10.1041	15.1473	9.70668	53
	>2	19.3673	19.5394	25.8407	12.8939	35
tillage intensity	sampling depth [cm]	8.2922	8.54926	10.6978	5.88661	378
reduced	<=15	7.24226	5.83299	9.62613	4.85839	23
	16-20	11.0603	12.9514	14.5471	7.5734	53
	>30	3.70334	4.3815	5.15494	2.25175	35
conventional	<=15	8.95268	10.4648	12.3246	5.5807	37
	16-20	12.9925	13.3968	15.1364	10.8486	150
	>20-30	8.47427	5.96826	10.2378	6.71076	44
	>30	5.62008	6.84918	7.85748	3.38268	36
tillage intensity	manure type	9.03646	9.14412	12.4065	5.66645	344
reduced	green manure	3.53961	8.29592	6.93005	0.149165	23
	cattle manure	12.6136	14.285	17.1556	8.07163	38
	farmyard manure	5.93229	6.31278	8.4069	3.45768	25
	straw	4.89476	6.80909	7.9565	1.83302	19
conventional	green manure	6.51681	5.91839	8.93558	4.09803	23
	cattle manure	18.3995	18.3592	23.5933	13.2056	48
	farmyard manure	10.1372	10.0835	12.1866	8.08779	93
	straw	7.87176	5.17957	10.1418	5.60172	20
	pig manure	12.364	12.0359	17.3934	7.33446	22
	poultry manure	8.86	7.06853	11.8138	5.90625	22
	horse manure	8.27164	6.23739	11.9577	4.58557	11
tillage intensity	NPK	10.0635	11.7875	12.7897	7.33729	359
reduced	Yes	8.63171	9.6222	10.9532	6.31027	66
	No	9.72815	14.2359	14.2545	5.2018	38
conventional	Yes	12.4747	10.1537	14.2003	10.749	133
	No	9.41947	13.1382	11.7508	7.0881	122
tillage intensity	pH	7.07111	7.90516	9.61894	4.52328	259
reduced	<6.5	9.59038	6.77396	12.4877	6.69311	21
	6.5-7.5	-0.180692	3.34618	1.51271	-1.87409	15
	>7.5	6.81397	11.7328	10.9442	2.68371	31
conventional	<6.5	11.5832	11.0509	14.7767	8.38964	46
	6.5-7.5	7.15485	7.58035	9.04176	5.26795	62
	>7.5	7.46498	6.94677	8.95057	5.97938	84
tillage intensity	texture	9.99078	8.49634	13.281	6.70053	286
reduced	sand	11.6545	12.3272	17.8929	5.41603	15
	silt	8.57267	7.91927	12.5804	4.56496	15
	loam	16.5029	14.0065	22.6416	10.3643	20
	clay	4.58106	2.54743	5.35149	3.81063	42
conventional	sand	8.24277	8.70134	10.3581	6.1274	65
	silt	9.59182	7.36826	11.769	7.41464	44
	loam	7.73906	7.82725	9.70333	5.77479	61
	clay	13.0415	7.27346	15.9514	10.1315	24
tillage intensity	duration [years]	10.1273	12.2622	14.7197	5.53484	376
reduced	3-5	7.45698	9.16189	11.6896	3.2244	18
	6-10	7.53717	8.74712	10.1826	4.89174	42
	11-20	11.0785	18.2504	21.8638	0.293258	11
	>20	9.17243	12.2257	12.6677	5.67715	47
conventional	3-5	8.76176	11.6236	14.4573	3.06619	16
	6-10	10.9375	10.8765	13.8385	8.03645	54
	11-20	16.7533	18.7679	22.363	11.1437	43
	>20	9.32032	8.4442	10.6948	7.94586	145
manure type	cumulated amount [Mg ha-1]	10.804	9.40097	15.1413	6.46672	245
green manure	<500	6.02493	4.6552	8.06516	3.9847	20
cattle manure	<500	16.6326	17.323	24.0417	9.22338	21
	500-1000	9.12923	10.7536	14.975	3.28348	13
	1000-2000	10.9036	9.96518	15.0678	6.73945	22
farmyard manure	<500	8.24622	6.10704	9.5762	6.91625	81
	500-1000	9.36895	7.32005	12.3606	6.37733	23
pig manure	<500	18.7396	17.5875	28.6907	8.78849	12
	500-1000	14.6491	12.8178	20.7423	8.55586	17
poultry manure	<500	8.67417	3.34961	10.5694	6.77895	12
sheep manure	<500	5.67188	4.13065	7.32448	4.01927	24
manure type	annualy amount [Mg ha-1]	10.1581	9.0157	13.949	6.36717	238
green manure	0-25	3.75748	2.66124	5.02256	2.49241	17
cattle manure	>50-100	10.1925	10.3775	15.2775	5.10751	16
	>100	19.3372	23.1322	28.405	10.2694	25
farmyard manure	0-25	7.77911	6.28595	9.10766	6.45056	86
	>25-50	8.46957	6.34682	11.0634	5.8757	23
straw	0-25	7.24073	8.72389	11.6556	2.82583	15
pig manure	0-25	19.0106	15.8186	25.6208	12.4004	22
poultry manure	0-25	8.67417	3.34961	10.5694	6.77895	12
sheep manure	0-25	6.96136	4.44542	8.81899	5.10374	22
manure type	NPK	10.4636	8.57164	13.1402	7.78691	444
green manure	Yes	6.30969	7.97417	8.99011	3.62928	34
	No	2.11284	2.94486	3.60314	0.622538	15
cattle manure	Yes	13.7676	10.1954	16.652	10.8833	48
	No	18.9733	21.3681	25.4358	12.5108	42
farmyard manure	Yes	13.365	9.51154	15.4238	11.3063	82
	No	6.59048	7.3082	8.27859	4.90238	72
straw	Yes	7.88573	4.90999	9.46784	6.30362	37
pig manure	Yes	15.1497	12.5824	18.8676	11.4319	44
	No	16.7129	10.0559	20.3113	13.1144	30
poultry manure	No	8.276	3.19878	9.89481	6.65719	15
sheep manure	Yes	5.95577	4.23864	7.61732	4.29422	25
pH	cumulated amount [Mg ha-1]	7.94957	8.2097	10.6744	5.22473	172
<6.5	<500	9.69054	6.52797	12.1085	7.27254	28
6.5-7.5	<500	6.17896	4.94438	7.84095	4.51697	34
>7.5	<500	9.02131	9.63377	11.0457	6.99692	87
	500-1000	6.90749	11.7327	11.7025	2.11248	23
pH	annualy amount [Mg ha-1]	8.16525	7.61306	10.5791	5.75139	181
<6.5	0-25	10.9274	5.89133	13.0013	8.85348	31
6.5-7.5	0-25	6.76767	5.98818	8.75156	4.78379	35
>7.5	0-25	7.93607	9.41833	9.8712	6.00095	91
	>25-50	7.02987	9.1544	10.6924	3.36735	24
pH	initial SOC [%]	9.80279	9.84223	13.2787	6.32688	227
<6.5	<1	8.87254	5.94073	11.073	6.67206	28
	1-2	15.1007	12.7549	19.9118	10.2895	27
6.5-7.5	<1	7.6058	8.27245	10.3465	4.86513	35
	1-2	5.43216	7.88316	8.52236	2.34196	25
>7.5	<1	8.29342	8.73631	10.1188	6.46808	88
	1-2	13.5122	15.4658	19.6998	7.32457	24
pH	manure type	8.69318	8.31575	12.469	4.91735	329
<6.5	green manure	9.4014	7.88509	13.3918	5.411	15
	cattle manure	9.61374	9.30685	13.7986	5.42887	19
	farmyard manure	14.3482	12.6078	18.7865	9.90989	31
	pig manure	16.6659	8.25543	19.1334	14.1984	43
6.5-7.5	green manure	0.337202	6.3282	3.77725	-3.10285	13
	cattle manure	14.3723	15.0978	22.5796	6.16506	13
	farmyard manure	6.45969	7.20196	8.99498	3.92441	31
	pig manure	7.11764	6.63549	11.039	3.19631	11
>7.5	green manure	2.32984	0.878695	2.77452	1.88516	15
	cattle manure	14.0355	14.8242	22.094	5.97704	13
	farmyard manure	7.80818	7.47279	9.40626	6.2101	84
	straw	3.56514	7.05545	7.73464	-0.604366	11
	sheep manure	6.95658	4.55498	8.58656	5.3266	30
pH	NPK	9.84643	9.20273	12.3305	7.36235	354
<6.5	Yes	12.9522	9.85095	15.0589	10.8456	84
	No	14.7519	9.45432	18.2539	11.25	28
6.5-7.5	Yes	8.95996	12.03	12.3284	5.59155	49
	No	5.15563	5.65561	7.00313	3.30813	36
>7.5	Yes	9.7021	9.17606	11.9329	7.47132	65
	No	7.55673	9.04939	9.40591	5.70754	92
pH	duration [years]	10.3264	9.07841	13.6747	6.97802	368
<6.5	3-5	11.3586	9.06046	16.1048	6.61248	14
	6-10	9.9708	7.86519	12.3783	7.56327	41
	11-20	23.1942	10.2788	26.9353	19.4531	29
	>20	9.55284	6.17174	11.5415	7.56417	37
6.5-7.5	6-10	10.82	13.6671	17.7365	3.90351	15
	>20	8.05819	11.1302	10.9227	5.1937	58
>7.5	3-5	5.74717	6.41969	9.37945	2.11489	12
	6-10	8.55341	10.1126	11.8569	5.24996	36
	11-20	6.81233	5.1666	8.27397	5.35069	48
	>20	9.19599	10.9118	11.6176	6.77438	78
texture	cumulated amount [Mg ha-1]	9.56418	7.86809	12.4125	6.71587	191
sand	<500	9.37932	6.1051	11.2481	7.51054	41
silt	<500	6.12137	4.23922	7.43512	4.80762	40
loam	<500	14.6609	15.0087	19.433	9.8888	38
	500-1000	11.8881	9.32412	15.8761	7.90011	21
clay	<500	6.90011	5.81619	8.85514	4.94507	34
	1000-2000	8.43529	6.71518	11.6275	5.2431	17
texture	annualy amount [Mg ha-1]	9.87248	8.0244	13.2357	6.50926	209
sand	0-25	10.7221	9.17025	13.3164	8.1278	48
silt	0-25	7.56588	4.12382	8.95205	6.17971	34
	>25-50	5.59821	7.18974	9.36443	1.832	14
loam	0-25	14.1225	13.0715	18.3925	9.8525	36
	>25-50	10.851	9.02111	14.5378	7.16414	23
	>50-100	17.2121	13.48	25.1783	9.24589	11
clay	0-25	6.06436	6.66635	8.57892	3.54979	27
	>100	6.84375	1.4724	7.56523	6.12227	16
texture	climate	10.0048	9.70655	12.7447	7.26489	439
sand	S	9.23931	9.37079	11.2198	7.25878	86
	N	5.97327	5.56685	8.15548	3.79107	25
silt	S	9.30121	6.22593	10.7393	7.8631	72
	N	9.36081	10.8232	12.3609	6.36077	50
loam	S	11.2439	10.3649	13.4873	9.00047	82
	N	13.5861	16.8872	20.2059	6.96634	25
clay	S	11.3289	8.70695	13.044	9.6137	99
texture	initial SOC [%]	11.8454	9.79637	15.6232	8.06758	217
sand	<1	10.8545	11.0549	13.8886	7.82047	51
silt	<1	8.14411	7.62258	10.3713	5.91695	45
	>2	10.3812	7.09546	13.7541	7.00821	17
loam	<1	10.157	12.3563	14.035	6.27899	39
	1-2	15.2501	12.187	19.0268	11.4733	40
	>2	15.5715	8.80709	20.7761	10.3668	11
clay	<1	12.5593	9.45132	17.5102	7.60838	14
texture	NPK	10.2505	8.92121	12.7255	7.77552	411
sand	Yes	12.4882	9.70325	15.1778	9.79856	50
	No	5.26756	6.61382	7.03162	3.50351	54
silt	Yes	8.71991	6.96787	10.401	7.03885	66
	No	9.19478	6.78283	11.5449	6.84465	32
loam	Yes	13.8862	11.0787	16.6219	11.1504	63
	No	9.83875	12.5819	13.4359	6.24164	47
clay	Yes	11.4661	8.2462	13.6069	9.32532	57
	No	11.1426	9.39507	13.984	8.30122	42
texture	sampling depth [cm]	9.16763	8.29409	12.078	6.25722	423
sand	<=15	9.2568	9.85083	12.568	5.94557	34
	16-20	10.0484	10.0431	13.5838	6.51291	31
	>20-30	5.08017	3.88165	6.74038	3.41996	21
	>30	7.49934	7.43036	10.0738	4.92486	32
silt	<=15	12.3444	12.4786	17.8134	6.87539	20
	16-20	9.99428	6.63415	11.4761	8.51246	77
	>30	3.14917	5.98048	5.91201	0.386325	18
loam	<=15	8.40022	11.1809	12.698	4.10243	26
	16-20	15.3518	12.7863	18.6144	12.0891	59
	>20-30	10.0607	7.53324	13.2827	6.83866	21
clay	16-20	14.6008	9.16918	16.9018	12.2998	61
	>30	4.22556	2.56021	5.27188	3.17923	23
texture	manure type	10.0431	7.75242	13.0352	7.05107	359
sand	farmyard manure	7.61651	6.58039	9.29563	5.93739	59
silt	cattle manure	10.9876	12.2877	15.3847	6.59054	30
	farmyard manure	12.261	8.70747	16.0772	8.44478	20
	straw	6.25714	2.61143	7.62509	4.88919	14
	poultry manure	8.395	3.17777	10.0596	6.73038	14
	sheep manure	6.95658	4.55498	8.58656	5.3266	30
loam	cattle manure	16.1755	13.0071	20.9933	11.3576	28
	farmyard manure	10.1262	8.11661	12.4717	7.78057	46
	pig manure	12.151	14.9563	18.4009	5.90121	22
clay	green manure	6.5234	5.57912	9.34682	3.69998	15
	cattle manure	7.528	5.73146	9.77473	5.28127	25
	farmyard manure	7.72145	6.85396	10.8034	4.63954	19
	pig manure	17.8615	8.61724	20.6382	15.0848	37
texture	pH	9.40813	7.94023	12.6351	6.18119	310
sand	<6.5	8.4081	7.27873	11.5981	5.21806	20
	6.5-7.5	9.54943	5.45095	11.8808	7.21802	21
	>7.5	4.39002	4.55392	5.67833	3.10171	48
silt	<6.5	12.453	10.5809	17.4829	7.42315	17
	>7.5	8.98361	7.3831	10.8068	7.16045	63
loam	<6.5	9.99476	5.1857	12.2127	7.7768	21
	6.5-7.5	3.75333	6.18956	6.61276	0.893903	18
	>7.5	13.8166	15.5864	19.4895	8.14376	29
clay	<6.5	16.6798	8.69574	19.3097	14.0499	42
	6.5-7.5	9.43528	10.5307	15.1598	3.71074	13
	>7.5	6.0255	5.90689	8.75434	3.29666	18
texture	duration [years]	10.3738	8.63254	13.5461	7.20147	411
sand	11-20	9.02861	6.20278	11.5636	6.4936	23
	>20	9.45728	9.78103	11.6858	7.22872	74
silt	6-10	10.2703	11.7841	14.4871	6.05338	30
	11-20	6.2231	3.94711	7.43131	5.01488	41
	>20	11.5927	7.23869	13.8085	9.37692	41
loam	6-10	12.8254	13.2047	19.5079	6.14292	15
	11-20	6.68685	11.7146	11.4745	1.89924	23
	>20	12.8331	11.4956	15.4523	10.2139	74
clay	3-5	5.34888	6.87744	9.24016	1.45761	12
	6-10	8.50041	5.86301	10.0093	6.9915	58
	11-20	21.3451	6.84887	24.3467	18.3435	20
duration [years]	NPK	11.3212	11.2612	14.6147	8.02766	495
3-5	Yes	9.30009	9.46958	13.1702	5.42998	23
	No	9.81535	10.6559	14.4855	5.1452	20
6-10	Yes	9.64978	7.37474	11.5316	7.76797	59
	No	10.4114	12.5149	13.9519	6.87092	48
11-20	Yes	11.6051	10.3825	13.9394	9.27085	76
	No	19.4122	20.1195	25.8952	12.9293	37
>20	Yes	13.3081	11.216	15.1594	11.4568	141
	No	7.06722	8.3564	8.78416	5.35028	91
duration [years]	cumulated amount [Mg ha-1]	10.0186	8.91213	13.2197	6.81746	287
3-5	<500	7.15652	7.73366	10.8329	3.48017	17
6-10	<500	7.84603	7.57688	9.92554	5.76652	51
	500-1000	9.51986	9.98257	14.5717	4.46799	15
	1000-2000	7.17529	1.97513	8.11421	6.23638	17
11-20	<500	8.73488	11.3556	11.9144	5.55532	49
>20	<500	10.9618	10.2443	13.3281	8.59552	72
	500-1000	10.4195	10.8022	13.5078	7.33119	47
	1000-2000	18.3346	11.6267	23.5626	13.1066	19
duration [years]	annualy amount [Mg ha-1]	9.98423	9.70463	14.0559	5.91256	267
3-5	0-25	7.68718	8.04787	11.76	3.61439	15
6-10	0-25	6.50516	6.09194	8.7224	4.28791	29
	>25-50	10.4338	9.5973	15.4612	5.40644	14
	>50-100	9.51986	9.98257	14.5717	4.46799	15
	>100	10.46	14.0669	16.9586	3.9614	18
11-20	0-25	9.76003	10.7678	13.1837	6.33636	38
>20	0-25	11.0776	11.1658	13.347	8.80827	93
	>25-50	9.39413	8.39754	12.2593	6.52895	33
	>50-100	15.0202	9.22389	20.2391	9.80134	12
duration [years]	manure type	11.2573	9.09742	15.0523	7.46237	477
3-5	cattle manure	15.704	11.316	21.8554	9.55259	13
	farmyard manure	4.93545	5.95447	7.94882	1.92207	15
6-10	green manure	5.9802	4.64902	8.01772	3.94268	20
	cattle manure	11.9136	13.0832	14.9785	8.84863	70
	farmyard manure	8.23858	5.26905	10.5478	5.92931	20
	pig manure	15.0082	6.89279	19.0816	10.9348	11
11-20	cattle manure	26.9	23.3197	37.6731	16.1269	18
	farmyard manure	11.206	12.9613	15.3824	7.02957	37
	straw	6.69148	3.63336	8.28386	5.09909	20
	pig manure	20.92	7.25318	24.0222	17.8178	21
	sheep manure	6.58125	4.48226	8.2415	4.921	28
>20	green manure	0.273857	5.64454	3.23065	-2.68294	14
	cattle manure	15.1063	13.4804	21.7117	8.50093	16
	farmyard manure	10.2631	8.06139	11.8353	8.69094	101
	straw	6.18366	6.67538	8.85436	3.51295	24
	pig manure	14.0989	14.3304	18.8466	9.35127	35
	poultry manure	11.37	7.64981	15.3772	7.36279	14

## Sheet: References
1	Gao, S.-j. et al. Effects of long-term green manure application on the content and structure of dissolved organic matter in red paddy soil. Journal of Integrative Agriculture 17, 1852–1860; 10.1016/S2095-3119(17)61901-4 (2018).
2	Menšík, L., Hlisnikovský, L., Pospíšilová, L. & Kunzová, E. The effect of application of organic manures and mineral fertilizers on the state of soil organic matter and nutrients in the long-term field experiment. J Soils Sediments 18, 2813–2822; 10.1007/s11368-018-1933-3 (2018).
3	Murawska, B. et al. The impact of long-term application of inorganic nitrogen fertilizers and manure on changes of selected properties of organic matter in sandy loam soil. j. cent. eur. agric. 18, 542–553; 10.5513/JCEA01/18.3.1928 (2017).
4	Primo, D. C. et al. Characterisation of soil organic matter in a semi-arid fluvic Entisol fertilised with cattle manure and/or gliricidia by spectroscopic methods. Soil Res. 55, 354; 10.1071/SR16106 (2017).
5	Bogužas, V. et al. Long-term effect of tillage systems, straw and green manure combinations on soil organic matter. Zemdirbyste-Agriculture 102, 243–250; 10.13080/z-a.2015.102.031 (2015).
6	Xie, J. et al. Carbon sequestration and mineralization of aggregate-associated carbon in an intensively cultivated Anthrosol in north China as affected by long term fertilization. Geoderma 296, 1–9; 10.1016/j.geoderma.2017.02.023 (2017).
7	Zhe E, S. et al. Long-term fertilization and manuring effects on physically separated soil organic-matter pools under continuous wheat cropping at a rainfed semiarid site in China. J. Plant Nutr. Soil Sci. 175, 689–697; 10.1002/jpln.201100215 (2012).
8	Hai, L., Li, X. G., Li, F. M., Suo, D. R. & Guggenberger, G. Long-term fertilization and manuring effects on physically-separated soil organic matter pools under a wheat–wheat–maize cropping system in an arid region of China. Soil Biology and Biochemistry 42, 253–259; 10.1016/j.soilbio.2009.10.023 (2010).
9	Bertora, C., Zavattaro, L., Sacco, D., Monaco, S. & Grignani, C. Soil organic matter dynamics and losses in manured maize-based forage systems. European Journal of Agronomy 30, 177–186; 10.1016/j.eja.2008.09.006 (2009).
10	Gong, W., Yan, X., Wang, J., Hu, T. & Gong, Y. Long-term manure and fertilizer effects on soil organic matter fractions and microbes under a wheat–maize cropping system in northern China. Geoderma 149, 318–324; 10.1016/j.geoderma.2008.12.010 (2009).
11	Mao, J., Olk, D. C., Fang, X., He, Z. & Schmidt-Rohr, K. Influence of animal manure application on the chemical structures of soil organic matter as investigated by advanced solid-state NMR and FT-IR spectroscopy. Geoderma 146, 353–362; 10.1016/j.geoderma.2008.06.003 (2008).
12	Riley, H., Pommeresche, R., Eltun, R., Hansen, S. & Korsaeth, A. Soil structure, organic matter and earthworm activity in a comparison of cropping systems with contrasting tillage, rotations, fertilizer levels and manure use. Agriculture, ecosystems & environment 124, 275–284; 10.1016/j.agee.2007.11.002 (2008).
13	Yaduvanshi, N. & Sharma, D. R. Tillage and residual organic manures/chemical amendment effects on soil organic matter and yield of wheat under sodic water irrigation. Soil and Tillage Research 98, 11–16; 10.1016/j.still.2007.09.010 (2008).
14	Yan, X. et al. Carbon sequestration efficiency in paddy soil and upland soil under long-term fertilization in southern China. Soil and Tillage Research 130, 42–51; 10.1016/j.still.2013.01.013 (2013).
15	Manna, M., Swarup, A., Wanjari, R., Mishra, B. & Shahi, D. Long-term fertilization, manure and liming effects on soil organic matter and crop yields. Soil and Tillage Research 94, 397–409; 10.1016/j.still.2006.08.013 (2007).
16	Yang, S.-M. et al. Long-term effects of manure and fertilization on soil organic matter and quality parameters of a calcareous soil in NW China. J. Plant Nutr. Soil Sci. 170, 234–243; 10.1002/jpln.200622012 (2007).
17	Parat,C., Chaussod, R., Leveque, J. & Andreux, F. Long-term effects of metal-containing farmyard manure and sewage sludge on soil organic matter in a fluvisol. Soil Biology and Biochemistry 37, 673–679; 10.1016/j.soilbio.2004.08.025 (2005).
18	Mando, A. et al. Long-term effects of fallow, tillage and manure application on soil organic matter and nitrogen fractions and on sorghum yield under Sudano-Sahelian conditions. soil use manage 21, 25–31; 10.1079/SUM2005287 (2005).
19	Rouw, A. de & Rajot, J.-L. Soil organic matter, surface crusting and erosion in Sahelian farming systems based on manuring or fallowing. Agriculture, ecosystems & environment 104, 263–276; 10.1016/j.agee.2003.12.020 (2004).
20	Kanchikerimath, M. & Singh, D. Soil organic matter and biological properties after 26 years of maize–wheat–cowpea cropping as affected by manure and fertilization in a Cambisol in semiarid region of India. Agriculture, ecosystems & environment 86, 155–162 (2001).
21	N’Dayegamiye, A. & Tran, T. S. Effects of green manures on soil organic matter and wheat yields and N nutrition. Canadian Journal of Soil Science 81, 371–382 (2001).
22	Aoyama, M. & Kumakura, N. Quantitative and qualitative changes of organic matter in an Ando soil induced by mineral fertilizer and cattle manure applications for 20 years. Soil Science and Plant Nutrition 47, 241–252; 10.1080/00380768.2001.10408388 (2001).
23	Anantha, K. C. et al. Pools of organic carbon in soils under a long-term rice–rice system with different organic amendments in hot, sub-humid India. Carbon Management 11, 331–339; 10.1080/17583004.2020.1783624 (2020).
24	Zhou, H. et al. Effect of long-term organic amendments on the full-range soil water retention characteristics of a Vertisol. Soil and Tillage Research 202, 104663; 10.1016/j.still.2020.104663 (2020).
25	Chen, D., Yuan, L., Liu, Y., Ji, J. & Hou, H. Long-term application of manures plus chemical fertilizers sustained high rice yield and improved soil chemical and bacterial properties. European Journal of Agronomy 90, 34–42; 10.1016/j.eja.2017.07.007 (2017).
26	Tang, H. et al. Effects of long-term fertiliser regime on soil organic carbon and its labile fractions under double cropping rice system of southern China. Acta Agriculturae Scandinavica, Section B — Soil & Plant Science 70, 409–418; 10.1080/09064710.2020.1758763 (2020).
27	Li, T. et al. Influence of green manure and rice straw management on soil organic carbon, enzyme activities, and rice yield in red paddy soil. Soil and Tillage Research 195, 104428; 10.1016/j.still.2019.104428 (2019).
28	Wang, H. et al. Effects of long-term application of organic fertilizer on improving organic matter content and retarding acidity in red soil from China. Soil and Tillage Research 195, 104382; 10.1016/j.still.2019.104382 (2019).
29	Naikwade, P. V. Soil Organic Carbon Sequestration by Long-Term Application of Manures Prepared from Trianthema portulacastrurm Linn. Communications in Soil Science and Plant Analysis 50, 2579–2592; 10.1080/00103624.2019.1671442 (2019).
30	Wei, M. et al. Long-term effect of fertilizer and manure application on the balance of soil organic carbon and yield sustainability in fluvo-aquic soil. Archives of Agronomy and Soil Science 49, 1–12; 10.1080/03650340.2019.1678746 (2019).
31	Huang, X. et al. Ten-year long-term organic fertilization enhances carbon sequestration and calcium-mediated stabilization of aggregate-associated organic carbon in a reclaimed Cambisol. Geoderma 355, 113880; 10.1016/j.geoderma.2019.113880 (2019).
32	Wang, J. et al. Carbon sequestration and yields with long-term use of inorganic fertilizers and organic manure in a six-crop rotation system. Nutr Cycl Agroecosyst 111, 87–98; 10.1007/s10705-018-9920-z (2018).
33	Li, Z. et al. Green manure incorporation with reductions in chemical fertilizer inputs improves rice yield and soil organic matter accumulation. J Soils Sediments 20, 2784–2793; 10.1007/s11368-020-02622-2 (2020).
34	Cavalcante, J. S., Favaretto, N., Dieckow, J., Cherobim, V. F. & Barth, G. Long-term surface application of dairy liquid manure to soil under no-till improves carbon and nitrogen stocks. Eur J Soil Sci 177, 45; 10.1111/ejss.12920 (2019).
35	Purakayastha, T. J. et al. Impact of continuous organic manuring on mechanisms and processes of the stabilisation of soil organic C under rice–wheat cropping system. Soil Res. 58, 73; 10.1071/SR19014 (2020).
36	Yu, Q. et al. Effects of long-term organic material applications on soil carbon and nitrogen fractions in paddy fields. Soil and Tillage Research 196, 104483; 10.1016/j.still.2019.104483 (2020).
37	Chang, N., Zhai, Z., Li, H., Wang, L. & Deng, J. Impacts of nitrogen management and organic matter application on nitrous oxide emissions and soil organic carbon from spring maize fields in the North China Plain. Soil and Tillage Research 196, 104441; 10.1016/j.still.2019.104441 (2020).
38	Xu, H. et al. Long-term fertilization and intensive cropping enhance carbon and nitrogen accumulated in soil clay-sized particles of red soil in South China. J Soils Sediments 20, 1824–1833; 10.1007/s11368-019-02544-8 (2020).
39	Fornara, D. A., Flynn, D. & Caruso, T. Effects of nutrient fertilization on root decomposition and carbon accumulation in intensively managed grassland soils. Ecosphere 11; 10.1002/ecs2.3103 (2020).
40	Abrar, M. M. et al. Variations in the profile distribution and protection mechanisms of organic carbon under long-term fertilization in a Chinese Mollisol. The Science of the total environment 723, 138181; 10.1016/j.scitotenv.2020.138181 (2020).
41	Pilipenko, N. G. & Andreyeva, O. T. Effect of Long-Term Regular Application of Fertilizers on Main Parameters of Soil Fertility and Productivity of Fodder Crop Rotation on Deeply Freezing Meadow-Chernozemic Soil of Transbaikalia. Eurasian Soil Sc. 52, 535–542; 10.1134/S1064229319050090 (2019).
42	Zhang, D. et al. Building up the soil carbon pool via the cultivation of green manure crops in the Loess Plateau of China. Geoderma 337, 425–433; 10.1016/j.geoderma.2018.09.053 (2019).
43	Guo, Z., Zhang, Z., Zhou, H., Wang, D. & Peng, X. The effect of 34-year continuous fertilization on the SOC physical fractions and its chemical composition in a Vertisol. Scientific reports 9, 2505; 10.1038/s41598-019-38952-6 (2019).
44	Ye, G. et al. Long-term application of manure over plant residues mitigates acidification, builds soil organic carbon and shifts prokaryotic diversity in acidic Ultisols. Applied Soil Ecology 133, 24–33; 10.1016/j.apsoil.2018.09.008 (2019).
45	Kailou, L. & Yazhen, L. Different Response of Grain Yield to Soil Organic Carbon, Nitrogen, and Phosphorus in Red Soil as Based on the Long-Term Fertilization Experiment. Eurasian Soil Sc. 51, 1507–1513; 10.1134/S1064229318130021 (2018).
46	Gao, M. et al. Characteristics of Organic Carbon Changes in Brown Earth under 37-year Long-Term Fertilization. Eurasian Soil Sc. 51, 1172–1180; 10.1134/S1064229318100071 (2018).
47	Liu, C.-A. & Zhou, L.-M. Soil organic carbon sequestration and fertility response to newly-built terraces with organic manure and mineral fertilizer in a semi-arid environment. Soil and Tillage Research 172, 39–47; 10.1016/j.still.2017.05.003 (2017).
48	Ozlu, E. & Kumar, S. Response of Soil Organic Carbon, pH, Electrical Conductivity, and Water Stable Aggregates to Long-Term Annual Manure and Inorganic Fertilizer. Soil Science Society of America Journal 82, 1243–1251; 10.2136/sssaj2018.02.0082 (2018).
49	Anantha, K. C. et al. Carbon dynamics, potential and cost of carbon sequestration in double rice cropping system in semi arid southern India. J Soil Sci Plant Nutr 18, 418–434 (2018).
50	Zhang, J., Sun, C., Liu, G. & Xue, S. Effects of long-term fertilisation on aggregates and dynamics of soil organic carbon in a semi-arid agro-ecosystem in China. PeerJ 6, e4758; 10.7717/peerj.4758 (2018).
51	Wang, R. et al. Carbon Sequestration in Irrigated and Rain-Fed Cropping Systems Under Long-Term Fertilization Regimes. J Soil Sci Plant Nutr 18, 418; 10.1007/s42729-020-00181-6 (2020).
52	He, Y. T. et al. Long-term fertilization increases soil organic carbon and alters its chemical composition in three wheat-maize cropping sites across central and south China. Soil and Tillage Research 177, 79–87; 10.1016/j.still.2017.11.018 (2018).
53	Ghosh, A. et al. Long-term fertilization effects on soil organic carbon sequestration in an Inceptisol. Soil and Tillage Research 177, 134–144; 10.1016/j.still.2017.12.006 (2018).
54	Mkonda, M. Y. & He, X. Accumulation of SOC under organic and no-fertilizations, and its influence on crop yields in Tanzania’s semiarid zone. Ecosystem Health and Sustainability 4, 34–47; 10.1080/20964129.2018.1463146 (2018).
55	Mi, W., Wu, Y., Zhao, H., Wu, L. & Liu, Y. Effects of combined organic manure and mineral fertilization on soil aggregation and aggregate-associated organic carbon in two agricultural soils. Journal of Plant Nutrition 41, 2256–2265; 10.1080/01904167.2018.1500591 (2018).
56	Tang, H. et al. Long-term effects of NPK fertilizers and organic manures on soil organic carbon and carbon management index under a double-cropping rice system in Southern China. Communications in Soil Science and Plant Analysis 49, 1976–1989; 10.1080/00103624.2018.1492600 (2018).
57	Chen, J.-r. et al. Application of Chinese milk vetch affects rice yield and soil productivity in a subtropical double-rice cropping system. Journal of Integrative Agriculture 19, 2116–2126; 10.1016/S2095-3119(19)62858-3 (2020).
58	Liu, H. et al. 16-Year fertilization changes the dynamics of soil oxidizable organic carbon fractions and the stability of soil organic carbon in soybean-corn agroecosystem. Agriculture, ecosystems & environment 265, 320–330; 10.1016/j.agee.2018.06.032 (2018).
59	Hao, X. H. et al. Effect of long-term application of inorganic fertilizer and organic amendments on soil organic matter and microbial biomass in three subtropical paddy soils. Nutr Cycl Agroecosyst 81, 17–24; 10.1007/s10705-007-9145-z (2008).
60	Xie, H. et al. Long-term manure amendments enhance neutral sugar accumulation in bulk soil and particulate organic matter in a Mollisol. Soil Biology and Biochemistry 78, 45–53; 10.1016/j.soilbio.2014.07.009 (2014).
61	Lyu, J. et al. Crop yields and soil organic carbon dynamics in a long-term fertilization experiment in an extremely arid region of northern Xinjiang, China. J. Arid Land 9, 345–354; 10.1007/s40333-017-0097-0 (2017).
62	Zhang, S. et al. Long-term manure amendments and chemical fertilizers enhanced soil organic carbon sequestration in a wheat (Triticum aestivum L.)-maize (Zea mays L.) rotation system. Journal of the science of food and agriculture 97, 2575–2581; 10.1002/jsfa.8078 (2017).
63	Verlinden, S., McDonald, L., Kotcon, J. & Childs, S. Long-term Effect of Manure Application in a Certified Organic Production System on Soil Physical and Chemical Parameters and Vegetable Yields. hortte 27, 171–176; 10.21273/HORTTECH03348-16 (2017).
64	Sugiura, H. et al. Changes in soil organic carbon after more than ten years of continuous organic matter application in orchards in Japan. J. Agric. Meteorol. 73, 68–72; 10.2480/agrmet.D-16-00006 (2017).
65	Chaudhary, S., Dheri, G. S. & Brar, B. S. Long-term effects of NPK fertilizers and organic manures on carbon stabilization and management index under rice-wheat cropping system. Soil and Tillage Research 166, 59–66; 10.1016/j.still.2016.10.005 (2017).
66	Omara, P., Macnack, N., Aula, L. & Raun, B. Effect of long-term beef manure application on soil test phosphorus, organic carbon, and winter wheat yield. Journal of Plant Nutrition 40, 1143–1151; 10.1080/01904167.2016.1264423 (2016).
67	Das, D. et al. Long-term effects of fertilisers and organic sources on soil organic carbon fractions under a rice–wheat system in the Indo-Gangetic Plains of north-west India. Soil Res. 55, 296; 10.1071/SR16097 (2017).
68	Qiu, S. et al. Changes in soil carbon and nitrogen pools in a Mollisol after long-term fallow or application of chemical fertilizers, straw or manures. Soil and Tillage Research 163, 255–265; 10.1016/j.still.2016.07.002 (2016).
69	Zhao, Y., Zhang, Y., Liu, X., He, X. & Shi, X. Carbon sequestration dynamic, trend and efficiency as affected by 22-year fertilization under a rice-wheat cropping system. J. Plant Nutr. Soil Sci. 179, 652–660; 10.1002/jpln.201500602 (2016).
70	Domingo-Olivé, F., Bosch-Serra, À. D., Yagüe, M. R., Poch, R. M. & Boixadera, J. Long term application of dairy cattle manure and pig slurry to winter cereals improves soil quality. Nutr Cycl Agroecosyst 104, 39–51; 10.1007/s10705-015-9757-7 (2016).
71	Wang, Y. et al. 23-year manure and fertilizer application increases soil organic carbon sequestration of a rice–barley cropping system. Biol Fertil Soils 51, 583–591; 10.1007/s00374-015-1007-2 (2015).
72	Song, Z. W. et al. Effects of long-term fertilization on soil organic carbon content and aggregate composition under continuous maize cropping in Northeast China. J. Agric. Sci. 153, 236–244; 10.1017/S0021859614000100 (2015).
73	Shen, P. et al. Long-term response of soil Olsen P and organic C to the depletion or addition of chemical and organic fertilizers. CATENA 118, 20–27; 10.1016/j.catena.2014.01.020 (2014).
74	Huang, Q.-h. et al. Effects of Long-Term Organic Amendments on Soil Organic Carbon in a Paddy Field. A Case Study on Red Soil. Journal of Integrative Agriculture 13, 570–576; 10.1016/S2095-3119(13)60714-5 (2014).
75	Shahid, M. et al. Micronutrients (Fe, Mn, Zn and Cu) balance under long-term application of fertilizer and manure in a tropical rice-rice system. J Soils Sediments 16, 737–747; 10.1007/s11368-015-1272-6 (2016).
76	Šimon, T., Mikanová, O. & Cerhanová, D. Long-term effect of straw and farmyard manure on soil organic matter in field experiment in the Czech Republic. Archives of Agronomy and Soil Science 59, 1193–1205; 10.1080/03650340.2012.706871 (2013).
77	Yan, D., Wang, D. & Yang, L. Long-term effect of chemical fertilizer, straw, and manure on labile organic matter fractions in a paddy soil. Biol Fertil Soils 44, 93–101; 10.1007/s00374-007-0183-0 (2007).
78	Brar, B. S., Singh, K., Dheri, G. S. & Balwinder-Kumar. Carbon sequestration and soil carbon pools in a rice? Wheat cropping system: Effect of long-term use of inorganic fertilizers and organic manure. Soil and Tillage Research 128, 30–36; 10.1016/j.still.2012.10.001 (2013).
79	Ortas, I., Akpinar, C. & Lal, R. Long-Term Impacts of Organic and Inorganic Fertilizers on Carbon Sequestration in Aggregates of an Entisol in Mediterranean Turkey. Soil Science 178, 12–23; 10.1097/SS.0b013e3182838017 (2013).
80	Ding, X. et al. Changes in soil organic carbon pools after 10 years of continuous manuring combined with chemical fertilizer in a Mollisol in China. Soil and Tillage Research 122, 36–41; 10.1016/j.still.2012.02.002 (2012).
81	Liang, Q. et al. Effects of 15 years of manure and inorganic fertilizers on soil organic carbon fractions in a wheat-maize system in the North China Plain. Nutr Cycl Agroecosyst 92, 21–33; 10.1007/s10705-011-9469-6 (2012).
82	Bhattacharyya, R. et al. Long term fertilization effects on soil organic carbon pools in a sandy loam soil of the Indian sub-Himalayas. Plant Soil 341, 109–124; 10.1007/s11104-010-0627-4 (2011).
83	Hemmat, A., Aghilinategh, N., Rezainejad, Y. & Sadeghi, M. Long-term impacts of municipal solid waste compost, sewage sludge and farmyard manure application on organic carbon, bulk density and consistency limits of a calcareous soil in central Iran. Soil and Tillage Research 108, 43–50; 10.1016/j.still.2010.03.007 (2010).
84	Gami, S. K., Lauren, J. G. & Duxbury, J. M. Soil organic carbon and nitrogen stocks in Nepal long-term soil fertility experiments. Soil and Tillage Research 106, 95–103; 10.1016/j.still.2009.10.003 (2009).
85	Gong, W., Yan, X.-y., Wang, J.-y., Hu, T.-x. & Gong, Y.-b. Long-term manuring and fertilization effects on soil organic carbon pools under a wheat–maize cropping system in North China Plain. Plant Soil 314, 67–76; 10.1007/s11104-008-9705-2 (2009).
86	Kukal, S., Rehanarasool & Benbi, D. Soil organic carbon sequestration in relation to organic and inorganic fertilization in rice–wheat and maize–wheat systems. Soil and Tillage Research 102, 87–92; 10.1016/j.still.2008.07.017 (2009).
87	Hao, Y., Wang, Y., Chang, Q. & Wei, X. Effects of Long-Term Fertilization on Soil Organic Carbon and Nitrogen in a Highland Agroecosystem. Pedosphere 27, 725–736; 10.1016/S1002-0160(17)60386-2 (2017).
88	Kundu, S., Bhattacharyya, R., Prakash, V., Ghosh, B. & Gupta, H. Carbon sequestration and relationship between carbon addition and storage under rainfed soybean–wheat rotation in a sandy loam soil of the Indian Himalayas. Soil and Tillage Research 92, 87–95; 10.1016/j.still.2006.01.009 (2007).
89	Zhu, P. et al. Long-term fertilization impacts on corn yields and soil organic matter on a clay-loam soil in Northeast China. J. Plant Nutr. Soil Sci. 170, 219–223; 10.1002/jpln.200620635 (2007).
90	Majumder, B. et al. Organic Amendments Influence Soil Organic Carbon Pools and Rice-Wheat Productivity. Soil Science Society of America Journal 72, 775–785; 10.2136/sssaj2006.0378 (2008).
91	Mandal, B. et al. The potential of cropping systems and soil amendments for carbon sequestration in soils under long-term experiments in subtropical India. Global Change Biol 13, 357–369; 10.1111/j.1365-2486.2006.01309.x (2007).
92	Su, Y.-Z., Wang, F., Suo, D.-R., Zhang, Z.-H. & Du, M.-W. Long-term effect of fertilizer and manure application on soil-carbon sequestration and soil fertility under the wheat–wheat–maize cropping system in northwest China. Nutr Cycl Agroecosyst 75, 285–295; 10.1007/s10705-006-9034-x (2006).
93	Rudrappa, L., Purakayastha, T. J., Singh, D. & Bhadraray, S. Long-term manuring and fertilization effects on soil organic carbon pools in a Typic Haplustept of semi-arid sub-tropical India. Soil and Tillage Research 88, 180–192; 10.1016/j.still.2005.05.008 (2006).
94	Bayu, W., Rethman, N. F., Hammes, P. S. & Alemu, G. Application of Farmyard Manure Improved the Chemical and Physical Properties of the Soil in a Semi-Arid Area in Ethiopia. Biological Agriculture & Horticulture 24, 293–300; 10.1080/01448765.2006.9755027 (2006).
95	Wu, T. et al. Influence of fertilization and organic amendments on organic-carbon fractions in Heilu soil on the loess plateau of China. J. Plant Nutr. Soil Sci. 168, 100–107; 10.1002/jpln.200321295 (2005).
96	Alemu, G. & Bayu, W. Effects of Farmyard Manure and Combined N and P Fertilizer on Sorghum and Soil Characteristics in Northeastern Ethiopia. Journal of Sustainable Agriculture 26, 23–41; 10.1300/J064v26n02_04 (2005).
97	Andraski, T. W., Bundy, L. G. & Kilian, K. C. Manure history and long‐term tillage effects on soil properties and phosphorus losses in runoff. Journal of Environmental Quality 32, 1782–1789 (2003).
98	Goyal, S., Chander, K., Mundra, M. C. & Kapoor, K. K. Influence of inorganic fertilizers and organic amendments on soil organic matter and soil microbial properties under tropical conditions. Biol Fertil Soils 29, 196–200 (1999).
99	Darwish, O. H., Persaud, N. & Martens, D. C. Effect of long-term application of animal manure on physical properties of three soils. Plant Soil 176, 289–295 (1995).
100	Meek, B., Graham, L. & Donovan, T. Long‐term effects of manure on soil nitrogen, phosphorus, potassium, sodium, organic matter, and water infiltration rate. Soil Science Society of America Journal 46, 1014–1019 (1982).
101	Chater, M. & Gasser, J. K. Effects of green manuring, farmyard manure, and straw on the organic matter of soil and of green manuring on available nitrogen. Journal of Soil Science 21, 127–137 (1970).
